# Supplementary material for: Beyond TFRC: The Pivotal Role of mGluR2 in Feline Calicivirus Entry and Replication
Source: Vet Sci. 2025 Oct 13;12(10):980. doi: 10.3390/vetsci12100980 (PMC12567643; doi:10.3390/vetsci12100980)
Supplement: Supplementary file 1 [file vetsci-12-00980-s001.zip]

Archive with 14 entries (13 files):
- Original Images for Blots/
- Original Images for Blots/Figure S1.tif
- Original Images for Blots/Figure S10.tif
- Original Images for Blots/Figure S11.tif
- Original Images for Blots/Figure S2.tif
- Original Images for Blots/Figure S3.tif
- Original Images for Blots/Figure S4.tif
- Original Images for Blots/Figure S5.tif
- Original Images for Blots/Figure S6.tif
- Original Images for Blots/Figure S7.tif
- Original Images for Blots/Figure S8.tif
- Original Images for Blots/Figure S9.tif
- Table S1.pdf
- Table S2.xlsx
