# Supplementary material for: Beyond TFRC: The Pivotal Role of mGluR2 in Feline Calicivirus Entry and Replication
Source: Vet Sci. 2025 Oct 13;12(10):980. doi: 10.3390/vetsci12100980 (PMC12567643; doi:10.3390/vetsci12100980)
Supplement: Supplementary file 1 [file vetsci-12-00980-s001.zip › Table S2.xlsx]

## Sheet: VI F81
Accession	Gene Name	Description	Coverage [%]	# Peptides	# PSMs	# Unique Peptides	# AAs	MW [kDa]	calc. pI	Score Mascot: Mascot	列1
M3VYM4	GOLGA3	Golgin A3 OS=Felis catus OX=9685 GN=GOLGA3 PE=4 SV=3	56	76	126	76	1489	165.2	5.68	3615
M3W4G4	WDR77	Methylosome protein WDR77 OS=Felis catus OX=9685 GN=WDR77 PE=4 SV=1	45	12	37	12	342	36.8	5.48	1294
M3W690	PRMT5	Protein arginine N-methyltransferase 5 OS=Felis catus OX=9685 GN=PRMT5 PE=3 SV=1	42	25	45	25	637	72.6	6.29	1145
M3W2H7	FOCAD	Focadhesin OS=Felis catus OX=9685 GN=FOCAD PE=4 SV=2	23	33	42	33	1805	200.3	6.54	757
A0A2I2V3V8	FLNA	Filamin A OS=Felis catus OX=9685 GN=FLNA PE=3 SV=3	17	36	42	33	2808	296.9	6.68	730
M3VW11	MYH9	Myosin-9 OS=Felis catus OX=9685 GN=MYH9 PE=3 SV=3	16	24	26	24	1981	229	5.6	659
A0A337S8E4	LTBP1	Latent transforming growth factor beta binding protein 1 OS=Felis catus OX=9685 GN=LTBP1 PE=4 SV=2	16	20	28	20	1717	186	5.71	614
A0A5F5Y4I0	ACTB	Actin beta OS=Felis catus OX=9685 GN=ACTB PE=3 SV=1	35	9	12	4	389	43.1	5.49	573
M3X6D2	RIOK1	Serine/threonine-protein kinase RIO1 OS=Felis catus OX=9685 GN=RIOK1 PE=3 SV=2	27	13	20	13	570	65.6	6.25	555
A0A2I2UD94	THRAP3	Thyroid hormone receptor associated protein 3 OS=Felis catus OX=9685 GN=THRAP3 PE=3 SV=1	19	17	23	16	958	108.8	10.17	490
K7ZLC6	TRIM21	RING-type E3 ubiquitin transferase OS=Felis catus OX=9685 GN=TRIM21 PE=2 SV=1	28	11	15	11	469	53.5	6.01	486
M3VXR1	KRT10	Keratin, type I cytoskeletal 10 OS=Felis catus OX=9685 GN=KRT10 PE=3 SV=3	18	12	14	10	546	55.7	5.16	471
A0A2I2UF33	SPART	Spartin OS=Felis catus OX=9685 GN=SPART PE=4 SV=1	24	13	16	13	672	73.6	6.16	456
A0A5F5XXJ0	HNRNPH1	Heteroous nuclear ribonucleoprotein H1 OS=Felis catus OX=9685 GN=HNRNPH1 PE=4 SV=1	28	10	15	9	479	51.9	6.8	386
A0A337SCD2	ANXA2	Annexin OS=Felis catus OX=9685 GN=ANXA2 PE=3 SV=2	30	11	11	11	339	38.6	7.3	368
M3WYG3	PPM1B	protein-serine/threonine phosphatase OS=Felis catus OX=9685 GN=PPM1B PE=3 SV=1	30	10	11	10	479	52.6	5.12	356
A0A2I2V112	MGA	MAX dimerization protein MGA OS=Felis catus OX=9685 GN=MGA PE=4 SV=3	6	15	15	15	3112	340.2	7.06	345
A0A5F5XKQ9	KRT17	Keratin, type I cytoskeletal 14 OS=Felis catus OX=9685 GN=KRT17 PE=3 SV=1	20	8	11	3	470	51.4	5.16	325
A0A5F5XPL3	AVEN	Apoptosis and caspase activation inhibitor OS=Felis catus OX=9685 GN=AVEN PE=4 SV=1	35	10	11	10	356	39.2	4.48	322
M3VW27	RPS25	40S ribosomal protein S25 OS=Felis catus OX=9685 GN=RPS25 PE=3 SV=3	24	4	14	3	125	13.7	10.11	302
M3X7Z9	TUBB	Tubulin beta chain OS=Felis catus OX=9685 GN=TUBB PE=3 SV=1	18	6	7	2	444	49.6	4.89	272
M3WLH7	HNRNPK	Heterogeneous nuclear ribonucleoprotein K OS=Felis catus OX=9685 GN=HNRNPK PE=4 SV=3	18	6	6	6	464	51	5.33	269
A0A337SQI2	SART1	Spliceosome associated factor 1, recruiter of U4/U6.U5 tri-snRNP OS=Felis catus OX=9685 GN=SART1 PE=3 SV=2	21	10	12	10	803	90.2	5.83	260
A0A2I2U7Y0	ALB	Albumin OS=Felis catus OX=9685 GN=ALB PE=4 SV=3	12	8	14	8	618	69.7	5.45	252
M3VWK2	RBM10	RNA binding motif protein 10 OS=Felis catus OX=9685 GN=RBM10 PE=4 SV=3	14	12	13	10	995	110	6.34	248
A0A5F5XT80	RTL5	Retrotransposon Gag like 5 OS=Felis catus OX=9685 GN=RTL5 PE=3 SV=1	6	4	6	4	759	86.4	5.48	243
M3WE21	RPL38	Large ribosomal subunit protein eL38 OS=Felis catus OX=9685 GN=RPL38 PE=3 SV=3	50	5	6	5	70	8.2	10.1	241
M3X0Z8	SNRPD2	Small nuclear ribonucleoprotein Sm D2 OS=Felis catus OX=9685 GN=SNRPD2 PE=3 SV=3	37	4	6	4	118	13.5	9.91	232
M3WQ86	SUN2	Sad1 and UNC84 domain containing 2 OS=Felis catus OX=9685 GN=SUN2 PE=4 SV=4	18	9	9	9	749	83.9	6.7	231
M3WFT4	HSPA5	78 kDa glucose-regulated protein OS=Felis catus OX=9685 GN=HSPA5 PE=3 SV=2	17	9	10	8	654	72.2	5.16	228
A0A2I2UZM2	HSPA8	Heat shock protein family A (Hsp70) member 8 OS=Felis catus OX=9685 GN=HSPA8 PE=3 SV=3	16	9	10	7	667	73.3	5.67	224
M3WC29	HSP90AB1	Histidine kinase/HSP90-like ATPase domain-containing protein OS=Felis catus OX=9685 GN=HSP90AB1 PE=3 SV=3	11	6	6	3	740	85	5.36	222
M3WP47	STK38	non-specific serine/threonine protein kinase OS=Felis catus OX=9685 GN=STK38 PE=3 SV=2	34	12	15	12	444	51.9	6.96	221
M3WP64	LOC101085453	trypsin OS=Felis catus OX=9685 GN=LOC101085453 PE=4 SV=3	3	1	11	1	342	36.3	7.71	220
M3W584	H1-5	H1.5 linker histone, cluster member OS=Felis catus OX=9685 GN=H1-5 PE=3 SV=1	22	5	5	2	226	22.6	10.92	215
M3W0Z9	TUBB4B	Tubulin beta chain OS=Felis catus OX=9685 GN=TUBB4B PE=3 SV=2	18	6	7	2	445	49.8	4.89	215
A0A5F5XED8	TAF2	Transcription initiation factor TFIID subunit 2 OS=Felis catus OX=9685 GN=TAF2 PE=3 SV=1	9	10	10	10	1251	142.7	8.16	203
A0A2I2U1M4	TUBA1A	Tubulin alpha 1a OS=Felis catus OX=9685 GN=TUBA1A PE=3 SV=2	12	4	6	4	558	64.8	5.06	198
M3WFR2	LMNA	Lamin A/C OS=Felis catus OX=9685 GN=LMNA PE=3 SV=3	11	7	7	7	664	74	7.02	195
M3WD43	RB1CC1	RB1 inducible coiled-coil 1 OS=Felis catus OX=9685 GN=RB1CC1 PE=4 SV=3	11	15	15	15	1593	182.3	5.5	195
A0A2I2UWM9	RPS18	Small ribosomal subunit protein uS13 OS=Felis catus OX=9685 GN=RPS18 PE=3 SV=2	24	6	6	6	152	17.7	10.99	190
M3VUF9	KRT74	Keratin 74 OS=Felis catus OX=9685 GN=KRT74 PE=3 SV=2	9	5	6	4	590	61.6	7.15	190
M3WIJ6	CFL1	Cofilin 1 OS=Felis catus OX=9685 GN=CFL1 PE=3 SV=4	22	3	5	3	166	18.5	8	187
M3XA81	MDK	Midkine OS=Felis catus OX=9685 GN=MDK PE=3 SV=1	31	4	5	4	143	15.6	9.79	182
M3W103	H1-2	H1.2 linker histone, cluster member OS=Felis catus OX=9685 GN=H1-2 PE=3 SV=3	11	4	4	1	331	34.2	10.73	179
M3WAN6	TOP1	DNA topoisomerase I OS=Felis catus OX=9685 GN=TOP1 PE=3 SV=3	15	9	10	9	767	90.9	9.32	179
A0A337SEC0	LGALS1	Galectin OS=Felis catus OX=9685 GN=LGALS1 PE=4 SV=2	15	5	8	5	367	39.5	7.08	176
M3XEW2	OTUD4	ubiquitinyl hydrolase 1 OS=Felis catus OX=9685 GN=OTUD4 PE=4 SV=3	13	12	14	12	1107	123.2	6.92	174
A0A337S4I7	PKM	Pyruvate kinase OS=Felis catus OX=9685 GN=PKM PE=3 SV=2	18	9	9	9	531	58	7.71	165
M3VUG7	KRT76	Keratin 76 OS=Felis catus OX=9685 GN=KRT76 PE=3 SV=4	7	6	9	1	626	64.6	7.96	162
M3VXL7	JAK1	Tyrosine-protein kinase OS=Felis catus OX=9685 GN=JAK1 PE=3 SV=3	6	5	5	5	1157	133.6	7.31	161
A0A337S6T1	HSP90AA1	Heat shock protein 90 alpha family class A member 1 OS=Felis catus OX=9685 GN=HSP90AA1 PE=3 SV=2	7	4	4	1	753	86.9	5.22	155
M3W6H0	H1-3	H1.3 linker histone, cluster member OS=Felis catus OX=9685 GN=H1-3 PE=3 SV=1	17	4	4	1	222	22.1	10.96	152
M3W4T6	SPTAN1	Spectrin alpha, non-erythrocytic 1 OS=Felis catus OX=9685 GN=SPTAN1 PE=3 SV=3	7	14	15	14	2547	292.8	5.58	150
A0A337SKI4	EIF4B	Eukaryotic translation initiation factor 4B OS=Felis catus OX=9685 GN=EIF4B PE=4 SV=1	13	8	8	8	616	69.6	5.67	149
A0A0A0MPZ5	GAPDH	Glyceraldehyde-3-phosphate dehydrogenase OS=Felis catus OX=9685 GN=GAPDH PE=3 SV=1	25	6	8	6	333	35.8	8.13	144
M3WWF6	RPS27A	Ubiquitin-ribosomal protein eS31 fusion protein OS=Felis catus OX=9685 GN=RPS27A PE=3 SV=1	26	3	5	3	156	18	9.64	144
A0A2I2U8E3	CKAP4	Cytoskeleton associated protein 4 OS=Felis catus OX=9685 GN=CKAP4 PE=4 SV=2	9	4	4	4	586	64.5	5.86	140
M3WK40	KRT32	Keratin 32 OS=Felis catus OX=9685 GN=KRT32 PE=3 SV=2	9	4	4	4	409	46.5	4.87	140
A0A2I2U8W9	VIM	Vimentin OS=Felis catus OX=9685 GN=VIM PE=3 SV=1	15	7	7	6	466	53.5	5.1	138
M3WKT7	RPL23	Large ribosomal subunit protein uL14 OS=Felis catus OX=9685 GN=RPL23 PE=3 SV=1	20	2	3	2	140	14.9	10.51	131
A0A5F5XKT6	BCLAF1	BCL2 associated transcription factor 1 OS=Felis catus OX=9685 GN=BCLAF1 PE=3 SV=1	11	8	11	1	948	109	9.98	131
M3WUX8	RBM39	RNA binding motif protein 39 OS=Felis catus OX=9685 GN=RBM39 PE=4 SV=2	12	5	5	5	530	59.3	10.1	128
M3W427	MAP1B	Microtubule associated protein 1B OS=Felis catus OX=9685 GN=MAP1B PE=4 SV=2	4	7	7	7	2471	270.9	4.78	126
M3VUG8	KRT3	Keratin 3 OS=Felis catus OX=9685 GN=KRT3 PE=3 SV=4	9	7	7	2	627	63.2	6.28	126
M3VVQ4	FLNC	Filamin C OS=Felis catus OX=9685 GN=FLNC PE=3 SV=2	3	7	8	4	2719	290.2	6.07	126
A0A337SMT8	DMRTC2	Small ribosomal subunit protein eS19 OS=Felis catus OX=9685 GN=DMRTC2 PE=3 SV=2	6	5	7	5	673	72.8	10.83	124
M3VWM9	FAU	FAU ubiquitin like and ribosomal protein S30 fusion OS=Felis catus OX=9685 GN=FAU PE=4 SV=2	8	1	3	1	133	14.4	10.17	122
Q66RN5	EEF1A1	Elongation factor 1-alpha 1 OS=Felis catus OX=9685 GN=EEF1A1 PE=2 SV=1	11	4	5	4	462	50.1	9.01	121
M3W1E8	RPL23A	Large ribosomal subunit protein uL23 OS=Felis catus OX=9685 GN=RPL23A PE=3 SV=3	33	6	8	6	156	17.7	10.45	121
M3WAZ1	RPS11	Small ribosomal subunit protein uS17 OS=Felis catus OX=9685 GN=RPS11 PE=3 SV=1	28	5	6	5	158	18.4	10.3	120
M3XFV7	CLNS1A	Methylosome subunit pICln OS=Felis catus OX=9685 GN=CLNS1A PE=3 SV=1	11	2	2	2	237	26.2	4.13	114
M3WW32	FAM32A	Protein FAM32A OS=Felis catus OX=9685 GN=FAM32A PE=3 SV=2	37	4	4	4	94	10.9	9.92	111
M3WCZ9	H2BC18	Histone H2B OS=Felis catus OX=9685 GN=H2BC18 PE=3 SV=3	34	5	5	5	132	14.6	10.35	108
A0A337S0P1	ENO1	phosphopyruvate hydratase OS=Felis catus OX=9685 GN=ENO1 PE=3 SV=2	13	5	5	5	463	50.6	6.87	106
M3X4M6	RPS2	Small ribosomal subunit protein uS5 OS=Felis catus OX=9685 GN=RPS2 PE=3 SV=4	14	4	4	4	290	30.8	10.1	106
A0A5F5XT31	RPS24	40S ribosomal protein S24 OS=Felis catus OX=9685 GN=RPS24 PE=3 SV=1	27	3	4	3	132	15.3	10.92	105
M3WAB5	RPS23	Small ribosomal subunit protein uS12 OS=Felis catus OX=9685 GN=RPS23 PE=3 SV=4	16	4	4	4	215	23.7	11.17	105
A0A5F5XK91	RPS13	Small ribosomal subunit protein uS15 OS=Felis catus OX=9685 GN=RPS13 PE=3 SV=1	19	4	4	4	195	22.1	10.49	104
M3WK07	ACTC1	Actin alpha cardiac muscle 1 OS=Felis catus OX=9685 GN=ACTC1 PE=3 SV=2	12	6	8	1	616	67.4	8.43	104
A0A2I2UCL4	RPL37A	Large ribosomal subunit protein eL43 OS=Felis catus OX=9685 GN=RPL37A PE=3 SV=1	33	2	2	2	92	10.3	10.43	98
M3WRX9	FRG1	FSHD region gene 1 OS=Felis catus OX=9685 GN=FRG1 PE=3 SV=3	17	4	4	4	258	29.1	8.91	94
M3WK75	ALDOA	Fructose-bisphosphate aldolase OS=Felis catus OX=9685 GN=ALDOA PE=3 SV=4	10	4	4	4	469	50.6	8.59	94
M3W4G0	RPL28	Large ribosomal subunit protein eL28 OS=Felis catus OX=9685 GN=RPL28 PE=3 SV=3	15	3	4	3	137	15.8	12.06	89
A0A2I2UGD2	SPTBN1	Spectrin beta chain OS=Felis catus OX=9685 GN=SPTBN1 PE=3 SV=2	3	6	6	6	2364	274.5	5.55	88
P63275	RPS17	Small ribosomal subunit protein eS17 OS=Felis catus OX=9685 GN=RPS17 PE=2 SV=2	38	5	5	5	135	15.5	9.85	86
M3W0R6	L3MBTL2	Lethal(3)malignant brain tumor-like protein 2 OS=Felis catus OX=9685 GN=L3MBTL2 PE=4 SV=2	4	2	2	2	707	79.3	6.51	85
M3W226	HSPA1L	Heat shock protein family A (Hsp70) member 1 like OS=Felis catus OX=9685 GN=HSPA1L PE=3 SV=1	6	3	3	1	641	70.3	6.11	84
A0A337SUA7	HDAC6	Histone deacetylase 6 OS=Felis catus OX=9685 GN=HDAC6 PE=4 SV=2	8	8	8	8	1155	126.8	5.72	83
A0A337S2Y0	RPL22L1	Ribosomal protein L22 like 1 OS=Felis catus OX=9685 GN=RPL22L1 PE=3 SV=2	10	1	3	1	121	14.3	9.42	83
M3X700	H2AC13	Histone H2A OS=Felis catus OX=9685 GN=H2AC13 PE=3 SV=2	14	1	2	1	132	14.3	11.05	82
M3X302	LYAR	Ly1 antibody reactive OS=Felis catus OX=9685 GN=LYAR PE=4 SV=1	9	2	2	2	384	43.1	9.61	82
A0A337SPI9	CCDC88A	Coiled-coil domain containing 88A OS=Felis catus OX=9685 GN=CCDC88A PE=4 SV=1	1	2	2	2	1874	216.4	6.3	82
M3WDU7	RPS16	Small ribosomal subunit protein uS9 OS=Felis catus OX=9685 GN=RPS16 PE=3 SV=3	23	4	4	4	146	16.4	10.21	79
A0A2I2UZE5	PRDX1	Peroxiredoxin-1 OS=Felis catus OX=9685 GN=PRDX1 PE=3 SV=2	29	6	6	6	229	25.5	9.16	77
M3XE20	RPS8	40S ribosomal protein S8 OS=Felis catus OX=9685 GN=RPS8 PE=3 SV=3	11	2	2	2	208	24.2	10.32	75
M3W6M1	RPL6	60S ribosomal protein L6 OS=Felis catus OX=9685 GN=RPL6 PE=3 SV=1	13	4	4	4	288	32.6	10.61	75
M3W354	PFKFB3	6-phosphofructo-2-kinase/fructose-2,6-biphosphatase 3 OS=Felis catus OX=9685 GN=PFKFB3 PE=3 SV=4	9	4	4	4	526	60.4	8.16	73
M3WSM7	H4C4	Histone H4 OS=Felis catus OX=9685 GN=H4C4 PE=3 SV=1	21	2	3	2	103	11.4	11.36	73
M3W9J7	RPL27A	Large ribosomal subunit protein uL15 OS=Felis catus OX=9685 GN=RPL27A PE=3 SV=2	14	2	2	2	148	16.6	11.12	67
A0A2I2U7T8	PRMT1	type I protein arginine methyltransferase OS=Felis catus OX=9685 GN=PRMT1 PE=4 SV=1	10	3	3	3	371	42.4	5.35	67
M3WB16	DHX15	RNA helicase OS=Felis catus OX=9685 GN=DHX15 PE=3 SV=2	9	6	8	6	766	87.3	7.25	66
A0A5K1UH56	RPL21	60S ribosomal protein L21 OS=Felis catus OX=9685 GN=RPL21 PE=3 SV=1	9	1	1	1	160	18.6	10.49	66
M3WG22	RPS3	Small ribosomal subunit protein uS3 OS=Felis catus OX=9685 GN=RPS3 PE=3 SV=1	14	3	3	3	243	26.7	9.66	63
M3VYJ4	WDR26	WD repeat-containing protein 26 OS=Felis catus OX=9685 GN=WDR26 PE=4 SV=4	6	4	4	4	750	80.2	6.29	61
M3WAD9	ERH	Enhancer of rudimentary homolog OS=Felis catus OX=9685 GN=ERH PE=3 SV=2	41	4	4	4	104	12.3	5.92	60
M3WDL6	RPS15A	Small ribosomal subunit protein uS8 OS=Felis catus OX=9685 GN=RPS15A PE=3 SV=2	11	1	1	1	130	14.8	10.13	60
M3X9A1	TPI1	Triosephosphate isomerase OS=Felis catus OX=9685 GN=TPI1 PE=3 SV=2	15	3	3	3	286	30.8	6.55	59
M3VUS1	CSRP1	Cysteine and glycine-rich protein 1 OS=Felis catus OX=9685 GN=CSRP1 PE=4 SV=3	6	1	2	1	247	26.5	9.07	58
M3WBJ5	SF3B3	Splicing factor 3b subunit 3 OS=Felis catus OX=9685 GN=SF3B3 PE=4 SV=2	5	5	5	5	1217	135.5	5.26	56
M3WL23	RBM5	RNA binding motif protein 5 OS=Felis catus OX=9685 GN=RBM5 PE=3 SV=3	4	3	3	1	815	92.2	6.28	52
A0A0A0MQ30	CAPZA2	F-actin-capping protein subunit alpha-2 OS=Felis catus OX=9685 GN=CAPZA2 PE=3 SV=3	3	1	1	1	394	44.3	8.6	47
A0A337S671	PLEC	Plectin OS=Felis catus OX=9685 GN=PLEC PE=4 SV=1	1	3	3	3	4686	531.6	5.94	44
A0A337SE26	H1-10	H1.10 linker histone OS=Felis catus OX=9685 GN=H1-10 PE=3 SV=1	5	1	1	1	213	22.3	10.67	41
M3WA26	GNL3L	G protein nucleolar 3 like OS=Felis catus OX=9685 GN=GNL3L PE=4 SV=2	3	2	2	2	708	78.6	8.85	39
A0A5F5XWD4	HSP90B1	Heat shock protein 90 beta family member 1 OS=Felis catus OX=9685 GN=HSP90B1 PE=3 SV=1	3	2	2	2	809	93.1	4.87	38
A0A2I2U4E6	TNRC6B	Trinucleotide repeat containing adaptor 6B OS=Felis catus OX=9685 GN=TNRC6B PE=3 SV=2	4	5	5	5	1828	193.2	6.87	36
M3XBR2	HNRNPF	Heteroous nuclear ribonucleoprotein F OS=Felis catus OX=9685 GN=HNRNPF PE=4 SV=1	8	3	3	2	414	45.6	5.49	34
A0A0A0MQ24	RPS3A	Small ribosomal subunit protein eS1 OS=Felis catus OX=9685 GN=RPS3A PE=3 SV=1	8	2	2	2	264	29.9	9.73	34
M3X6G6	RPL15	Ribosomal protein L15 OS=Felis catus OX=9685 GN=RPL15 PE=3 SV=1	3	1	1	1	204	24.1	11.62	34
A0A5F5XN52	EZR	Ezrin OS=Felis catus OX=9685 GN=EZR PE=4 SV=1	1	1	1	1	639	74.8	7.12	30
A0A337S9I7	GPI	Glucose-6-phosphate isomerase OS=Felis catus OX=9685 GN=GPI PE=3 SV=1	2	1	1	1	659	73.1	7.91	27
M3WPN1	AP3B2	AP-3 complex subunit beta OS=Felis catus OX=9685 GN=AP3B2 PE=3 SV=4	1	1	1	1	1126	124	5.57	26
M3VX55	HSPA9	Stress-70 protein, mitochondrial OS=Felis catus OX=9685 GN=HSPA9 PE=3 SV=1	2	1	1	1	679	73.6	6.21	25
A0A5F5XFG6	ELOA	Elongin-A OS=Felis catus OX=9685 GN=ELOA PE=4 SV=1	2	1	1	1	917	103.7	9.63	25
A0A5F5XYD5	C1QBP	Complement component 1 Q subcomponent-binding protein, mitochondrial OS=Felis catus OX=9685 GN=C1QBP PE=3 SV=1	4	1	1	1	314	33.1	8.18	18
A0A0A0MPZ9	PPIA	Peptidyl-prolyl cis-trans isomerase OS=Felis catus OX=9685 GN=PPIA PE=3 SV=3	16	2	2	2	164	17.9	7.83	18
A0A5F5XKP8	BRD9	Bromodomain-containing protein 9 OS=Felis catus OX=9685 GN=BRD9 PE=4 SV=1	4	2	2	2	1016	111.6	9.64	17

## Sheet: F81-TFRC
Accession	Gene Name	Description	Coverage [%]	# Peptides	# PSMs	# Unique Peptides	# AAs	MW [kDa]	calc. pI	Score Mascot: Mascot
M3VYM4	GOLGA3	Golgin A3 OS=Felis catus OX=9685 GN=GOLGA3 PE=4 SV=3	42	52	72	52	1489	165.2	5.68	2188
A0A2I2UNA2	TFRC	Transferrin receptor protein 1 OS=Felis catus OX=9685 GN=TFRC PE=3 SV=1	34	22	45	22	789	88.4	6.11	1108
M3W690	PRMT5	Protein arginine N-methyltransferase 5 OS=Felis catus OX=9685 GN=PRMT5 PE=3 SV=1	37	24	44	24	637	72.6	6.29	946
M3W4G4	WDR77	Methylosome protein WDR77 OS=Felis catus OX=9685 GN=WDR77 PE=4 SV=1	45	12	28	12	342	36.8	5.48	852
A0A2I2V3V8	FLNA	Filamin A OS=Felis catus OX=9685 GN=FLNA PE=3 SV=3	17	35	41	32	2808	296.9	6.68	792
A0A2I2U8E3	CKAP4	Cytoskeleton associated protein 4 OS=Felis catus OX=9685 GN=CKAP4 PE=4 SV=2	42	21	24	21	586	64.5	5.86	722
M3W2H7	FOCAD	Focadhesin OS=Felis catus OX=9685 GN=FOCAD PE=4 SV=2	18	26	32	26	1805	200.3	6.54	678
K7ZLC6	TRIM21	RING-type E3 ubiquitin transferase OS=Felis catus OX=9685 GN=TRIM21 PE=2 SV=1	36	13	18	13	469	53.5	6.01	580
M3W6I2	ACTG1	Actin gamma 1 OS=Felis catus OX=9685 GN=ACTG1 PE=3 SV=3	36	8	13	4	375	41.8	5.48	489
M3X7Z9	TUBB	Tubulin beta chain OS=Felis catus OX=9685 GN=TUBB PE=3 SV=1	32	10	14	1	444	49.6	4.89	473
M3WFT4	HSPA5	78 kDa glucose-regulated protein OS=Felis catus OX=9685 GN=HSPA5 PE=3 SV=2	32	16	17	14	654	72.2	5.16	405
M3W0Z9	TUBB4B	Tubulin beta chain OS=Felis catus OX=9685 GN=TUBB4B PE=3 SV=2	37	11	15	3	445	49.8	4.89	402
M3WP47	STK38	non-specific serine/threonine protein kinase OS=Felis catus OX=9685 GN=STK38 PE=3 SV=2	32	11	18	10	444	51.9	6.96	399
A0A2I2UZM2	HSPA8	Heat shock protein family A (Hsp70) member 8 OS=Felis catus OX=9685 GN=HSPA8 PE=3 SV=3	25	16	20	8	667	73.3	5.67	385
A0A5F5XXJ0	HNRNPH1	Heteroous nuclear ribonucleoprotein H1 OS=Felis catus OX=9685 GN=HNRNPH1 PE=4 SV=1	31	11	13	11	479	51.9	6.8	380
M3VW27	RPS25	40S ribosomal protein S25 OS=Felis catus OX=9685 GN=RPS25 PE=3 SV=3	33	6	19	5	125	13.7	10.11	377
A0A2I2UD94	THRAP3	Thyroid hormone receptor associated protein 3 OS=Felis catus OX=9685 GN=THRAP3 PE=3 SV=1	17	14	19	13	958	108.8	10.17	376
A0A5F5XPL3	AVEN	Apoptosis and caspase activation inhibitor OS=Felis catus OX=9685 GN=AVEN PE=4 SV=1	41	11	13	11	356	39.2	4.48	355
A0A5F5XLB5	TUBB2A	Tubulin beta chain OS=Felis catus OX=9685 GN=TUBB2A PE=3 SV=1	26	8	12	1	445	49.8	4.92	350
A0A337S8E4	LTBP1	Latent transforming growth factor beta binding protein 1 OS=Felis catus OX=9685 GN=LTBP1 PE=4 SV=2	12	13	17	13	1717	186	5.71	338
M3W668	PDIA3	Protein disulfide-isomerase OS=Felis catus OX=9685 GN=PDIA3 PE=3 SV=1	23	13	15	13	505	56.8	6.58	333
M3WB33	PDIA6	Protein disulfide-isomerase A6 OS=Felis catus OX=9685 GN=PDIA6 PE=3 SV=3	21	7	10	7	440	48	5.06	324
M3WFX6	TUBA1C	Tubulin alpha chain OS=Felis catus OX=9685 GN=TUBA1C PE=3 SV=3	22	8	10	4	518	57.5	5.15	308
M3VXR1	KRT10	Keratin, type I cytoskeletal 10 OS=Felis catus OX=9685 GN=KRT10 PE=3 SV=3	12	10	11	8	546	55.7	5.16	304
M3WYG3	PPM1B	protein-serine/threonine phosphatase OS=Felis catus OX=9685 GN=PPM1B PE=3 SV=1	31	10	12	10	479	52.6	5.12	301
A0A337SCD2	ANXA2	Annexin OS=Felis catus OX=9685 GN=ANXA2 PE=3 SV=2	30	8	9	8	339	38.6	7.3	289
M3X6D2	RIOK1	Serine/threonine-protein kinase RIO1 OS=Felis catus OX=9685 GN=RIOK1 PE=3 SV=2	20	10	14	10	570	65.6	6.25	287
M3VW11	MYH9	Myosin-9 OS=Felis catus OX=9685 GN=MYH9 PE=3 SV=3	8	11	11	11	1981	229	5.6	287
M3W8G1	HSPA2	Heat shock protein family A (Hsp70) member 2 OS=Felis catus OX=9685 GN=HSPA2 PE=3 SV=1	16	9	11	1	639	70	5.67	266
A0A5F5XT80	RTL5	Retrotransposon Gag like 5 OS=Felis catus OX=9685 GN=RTL5 PE=3 SV=1	11	7	11	7	759	86.4	5.48	241
A0A337SEC0	LGALS1	Galectin OS=Felis catus OX=9685 GN=LGALS1 PE=4 SV=2	15	5	9	5	367	39.5	7.08	238
A0A5F5XLA0	KRT17	Keratin, type I cytoskeletal 17 OS=Felis catus OX=9685 GN=KRT17 PE=3 SV=1	14	6	9	2	441	48.9	5.15	227
M3WP64	LOC101085453	trypsin OS=Felis catus OX=9685 GN=LOC101085453 PE=4 SV=3	3	1	11	1	342	36.3	7.71	226
A0A5F5XR77	PKM	Pyruvate kinase OS=Felis catus OX=9685 GN=PKM PE=3 SV=1	19	8	9	8	531	57.9	7.85	226
Q66RN5	EEF1A1	Elongation factor 1-alpha 1 OS=Felis catus OX=9685 GN=EEF1A1 PE=2 SV=1	19	7	9	7	462	50.1	9.01	222
M3WE21	RPL38	Large ribosomal subunit protein eL38 OS=Felis catus OX=9685 GN=RPL38 PE=3 SV=3	53	6	9	6	70	8.2	10.1	218
A0A2I2U7Y0	ALB	Albumin OS=Felis catus OX=9685 GN=ALB PE=4 SV=3	12	8	11	8	618	69.7	5.45	210
M3WKT7	RPL23	Large ribosomal subunit protein uL14 OS=Felis catus OX=9685 GN=RPL23 PE=3 SV=1	25	2	3	2	140	14.9	10.51	204
M3VUG8	KRT3	Keratin 3 OS=Felis catus OX=9685 GN=KRT3 PE=3 SV=4	8	5	7	2	627	63.2	6.28	202
M3WLH7	HNRNPK	Heterogeneous nuclear ribonucleoprotein K OS=Felis catus OX=9685 GN=HNRNPK PE=4 SV=3	20	7	8	7	464	51	5.33	201
A0A2I2UAT5	TUBB6	Tubulin beta chain OS=Felis catus OX=9685 GN=TUBB6 PE=3 SV=1	12	4	6	2	446	49.9	4.88	198
M3WFR2	LMNA	Lamin A/C OS=Felis catus OX=9685 GN=LMNA PE=3 SV=3	15	10	10	10	664	74	7.02	197
M3XA81	MDK	Midkine OS=Felis catus OX=9685 GN=MDK PE=3 SV=1	38	4	5	4	143	15.6	9.79	197
M3W354	PFKFB3	6-phosphofructo-2-kinase/fructose-2,6-biphosphatase 3 OS=Felis catus OX=9685 GN=PFKFB3 PE=3 SV=4	17	9	10	9	526	60.4	8.16	195
M3WRX9	FRG1	FSHD region gene 1 OS=Felis catus OX=9685 GN=FRG1 PE=3 SV=3	28	5	7	5	258	29.1	8.91	189
M3WDV2	TUBA5	Tubulin alpha chain OS=Felis catus OX=9685 GN=TUBA5 PE=3 SV=2	17	6	6	2	515	57.5	5.71	173
A0A337SQI2	SART1	Spliceosome associated factor 1, recruiter of U4/U6.U5 tri-snRNP OS=Felis catus OX=9685 GN=SART1 PE=3 SV=2	13	8	9	8	803	90.2	5.83	168
M3WSY9	SLC25A3	Solute carrier family 25 member 3 OS=Felis catus OX=9685 GN=SLC25A3 PE=3 SV=2	12	4	4	4	377	41.8	9.52	168
A0A337S2D3	CANX	Calnexin OS=Felis catus OX=9685 GN=CANX PE=3 SV=1	16	8	9	8	637	72.5	4.65	164
M3VZQ3	TUFM	Elongation factor Tu OS=Felis catus OX=9685 GN=TUFM PE=3 SV=3	13	7	7	7	696	75.2	9.73	159
P63275	RPS17	Small ribosomal subunit protein eS17 OS=Felis catus OX=9685 GN=RPS17 PE=2 SV=2	40	5	5	5	135	15.5	9.85	158
M3WG22	RPS3	Small ribosomal subunit protein uS3 OS=Felis catus OX=9685 GN=RPS3 PE=3 SV=1	26	6	7	6	243	26.7	9.66	158
M3WQ86	SUN2	Sad1 and UNC84 domain containing 2 OS=Felis catus OX=9685 GN=SUN2 PE=4 SV=4	12	6	6	6	749	83.9	6.7	157
A0A5F5XWD4	HSP90B1	Heat shock protein 90 beta family member 1 OS=Felis catus OX=9685 GN=HSP90B1 PE=3 SV=1	7	5	5	5	809	93.1	4.87	154
M3VUF9	KRT74	Keratin 74 OS=Felis catus OX=9685 GN=KRT74 PE=3 SV=2	5	3	6	1	590	61.6	7.15	152
M3X4M6	RPS2	Small ribosomal subunit protein uS5 OS=Felis catus OX=9685 GN=RPS2 PE=3 SV=4	18	5	6	5	290	30.8	10.1	152
M3WWF6	RPS27A	Ubiquitin-ribosomal protein eS31 fusion protein OS=Felis catus OX=9685 GN=RPS27A PE=3 SV=1	37	5	9	5	156	18	9.64	148
A0A2I2UCL4	RPL37A	Large ribosomal subunit protein eL43 OS=Felis catus OX=9685 GN=RPL37A PE=3 SV=1	41	3	5	3	92	10.3	10.43	146
A0A337SKI4	EIF4B	Eukaryotic translation initiation factor 4B OS=Felis catus OX=9685 GN=EIF4B PE=4 SV=1	19	8	9	8	616	69.6	5.67	146
M3WK07	ACTC1	Actin alpha cardiac muscle 1 OS=Felis catus OX=9685 GN=ACTC1 PE=3 SV=2	12	6	8	2	616	67.4	8.43	143
M3W584	H1-5	H1.5 linker histone, cluster member OS=Felis catus OX=9685 GN=H1-5 PE=3 SV=1	17	3	5	2	226	22.6	10.92	143
M3WAB5	RPS23	Small ribosomal subunit protein uS12 OS=Felis catus OX=9685 GN=RPS23 PE=3 SV=4	15	3	4	3	215	23.7	11.17	139
A0A337S2Y0	RPL22L1	Ribosomal protein L22 like 1 OS=Felis catus OX=9685 GN=RPL22L1 PE=3 SV=2	17	3	6	3	121	14.3	9.42	139
A0A337SDX9	HDAC6	Histone deacetylase 6 OS=Felis catus OX=9685 GN=HDAC6 PE=4 SV=2	5	6	6	6	1178	129.3	5.87	132
M3WAY9	RPL13A	Large ribosomal subunit protein uL13 OS=Felis catus OX=9685 GN=RPL13A PE=3 SV=2	11	2	3	2	203	23.4	11.02	131
M3W966	RPN1	Dolichyl-diphosphooligosaccharide--protein glycosyltransferase subunit 1 OS=Felis catus OX=9685 GN=RPN1 PE=3 SV=2	14	6	6	6	607	68.5	6.51	126
M3VUG7	KRT76	Keratin 76 OS=Felis catus OX=9685 GN=KRT76 PE=3 SV=4	8	5	6	2	626	64.6	7.96	125
A0A2I2V112	MGA	MAX dimerization protein MGA OS=Felis catus OX=9685 GN=MGA PE=4 SV=3	1	2	2	2	3112	340.2	7.06	124
M3WIQ5	ERLEC1	Endoplasmic reticulum lectin OS=Felis catus OX=9685 GN=ERLEC1 PE=3 SV=1	16	6	7	6	483	54.8	6.25	123
A0A5F5XKT6	BCLAF1	BCL2 associated transcription factor 1 OS=Felis catus OX=9685 GN=BCLAF1 PE=3 SV=1	10	8	9	7	948	109	9.98	119
M3VW78	LOC101095941	ADP/ATP translocase OS=Felis catus OX=9685 GN=LOC101095941 PE=3 SV=3	13	4	5	2	298	32.9	9.76	119
A0A5F5Y7C3	GLG1	Golgi apparatus protein 1 OS=Felis catus OX=9685 GN=GLG1 PE=4 SV=1	5	5	5	5	1250	141.6	6.71	119
M3XCN6	P4HB	Protein disulfide-isomerase OS=Felis catus OX=9685 GN=P4HB PE=3 SV=3	14	6	6	6	510	57.4	4.96	113
A0A2I2UF33	SPART	Spartin OS=Felis catus OX=9685 GN=SPART PE=4 SV=1	12	6	7	6	672	73.6	6.16	111
M3X9A1	TPI1	Triosephosphate isomerase OS=Felis catus OX=9685 GN=TPI1 PE=3 SV=2	17	4	5	4	286	30.8	6.55	109
M3X0Z8	SNRPD2	Small nuclear ribonucleoprotein Sm D2 OS=Felis catus OX=9685 GN=SNRPD2 PE=3 SV=3	31	3	3	3	118	13.5	9.91	109
A0A2I2UWM9	RPS18	Small ribosomal subunit protein uS13 OS=Felis catus OX=9685 GN=RPS18 PE=3 SV=2	25	5	5	5	152	17.7	10.99	109
M3WC29	HSP90AB1	Histidine kinase/HSP90-like ATPase domain-containing protein OS=Felis catus OX=9685 GN=HSP90AB1 PE=3 SV=3	10	6	6	3	740	85	5.36	108
A0A337SMT8	DMRTC2	Small ribosomal subunit protein eS19 OS=Felis catus OX=9685 GN=DMRTC2 PE=3 SV=2	6	4	5	4	673	72.8	10.83	107
A0A5F5XED8	TAF2	Transcription initiation factor TFIID subunit 2 OS=Felis catus OX=9685 GN=TAF2 PE=3 SV=1	5	5	5	5	1251	142.7	8.16	106
M3W1E8	RPL23A	Large ribosomal subunit protein uL23 OS=Felis catus OX=9685 GN=RPL23A PE=3 SV=3	28	4	5	4	156	17.7	10.45	103
M3WDU7	RPS16	Small ribosomal subunit protein uS9 OS=Felis catus OX=9685 GN=RPS16 PE=3 SV=3	15	2	2	2	146	16.4	10.21	103
M3WDV8	E2F7	Transcription factor E2F7 OS=Felis catus OX=9685 GN=E2F7 PE=3 SV=1	4	3	3	3	910	99.5	8.18	100
A0A5F5XK91	RPS13	Small ribosomal subunit protein uS15 OS=Felis catus OX=9685 GN=RPS13 PE=3 SV=1	16	3	3	3	195	22.1	10.49	99
M3XEW2	OTUD4	ubiquitinyl hydrolase 1 OS=Felis catus OX=9685 GN=OTUD4 PE=4 SV=3	7	7	7	7	1107	123.2	6.92	99
M3WIJ6	CFL1	Cofilin 1 OS=Felis catus OX=9685 GN=CFL1 PE=3 SV=4	20	3	3	3	166	18.5	8	95
A0A337S0P1	ENO1	phosphopyruvate hydratase OS=Felis catus OX=9685 GN=ENO1 PE=3 SV=2	9	3	4	3	463	50.6	6.87	94
A0A5F5XFG6	ELOA	Elongin-A OS=Felis catus OX=9685 GN=ELOA PE=4 SV=1	2	1	1	1	917	103.7	9.63	94
A0A2I2U399	DNAJA1	DnaJ heat shock protein family (Hsp40) member A1 OS=Felis catus OX=9685 GN=DNAJA1 PE=3 SV=1	15	5	6	5	397	44.8	7.08	94
M3W427	MAP1B	Microtubule associated protein 1B OS=Felis catus OX=9685 GN=MAP1B PE=4 SV=2	3	6	6	6	2471	270.9	4.78	93
M3XG51	KRT77	Keratin 77 OS=Felis catus OX=9685 GN=KRT77 PE=3 SV=2	5	3	5	1	640	68	7.18	93
M3WAN6	TOP1	DNA topoisomerase I OS=Felis catus OX=9685 GN=TOP1 PE=3 SV=3	10	6	6	6	767	90.9	9.32	93
M3VWM9	FAU	FAU ubiquitin like and ribosomal protein S30 fusion OS=Felis catus OX=9685 GN=FAU PE=4 SV=2	8	1	3	1	133	14.4	10.17	93
M3VWK2	RBM10	RNA binding motif protein 10 OS=Felis catus OX=9685 GN=RBM10 PE=4 SV=3	4	4	5	4	995	110	6.34	92
M3VY95	GGT7	Glutathione hydrolase OS=Felis catus OX=9685 GN=GGT7 PE=3 SV=2	6	4	4	4	748	79.9	5.94	92
A0A2I2UGD2	SPTBN1	Spectrin beta chain OS=Felis catus OX=9685 GN=SPTBN1 PE=3 SV=2	4	8	8	8	2364	274.5	5.55	92
A0A2I2UA64	GRM2	Metabotropic glutamate receptor 2 OS=Felis catus OX=9685 GN=GRM2 PE=3 SV=2	4	8	8	8	872	95.7	8.61	92
A0A5F5Y6L1	LANCL2	LanC like glutathione S-transferase 2 OS=Felis catus OX=9685 GN=LANCL2 PE=3 SV=1	12	4	4	4	478	53.9	8.03	90
A0A337SC76	BAG2	BAG cochaperone 2 OS=Felis catus OX=9685 GN=BAG2 PE=4 SV=1	9	2	2	2	211	23.6	6.57	87
A0A5F5XWG4	TECR	very-long-chain enoyl-CoA reductase OS=Felis catus OX=9685 GN=TECR PE=3 SV=1	15	6	6	6	393	43.7	9.2	86
A0A337SE26	H1-10	H1.10 linker histone OS=Felis catus OX=9685 GN=H1-10 PE=3 SV=1	17	3	4	3	213	22.3	10.67	85
A0A2I2UB74	SPTAN1	Spectrin alpha, non-erythrocytic 1 OS=Felis catus OX=9685 GN=SPTAN1 PE=4 SV=2	3	7	7	7	2725	310.4	6.3	83
M3W2X0	SLC25A22	Mitochondrial glutamate carrier 1 OS=Felis catus OX=9685 GN=SLC25A22 PE=3 SV=1	7	2	2	2	323	34.6	9.44	82
M3WCZ9	H2BC18	Histone H2B OS=Felis catus OX=9685 GN=H2BC18 PE=3 SV=3	32	4	4	4	132	14.6	10.35	81
A0A337RU81	TXN	Thioredoxin OS=Felis catus OX=9685 GN=TXN PE=3 SV=1	19	2	2	2	105	11.8	5.03	81
M3W1L4	NNT	proton-translocating NAD(P)(+) transhydrogenase OS=Felis catus OX=9685 GN=NNT PE=3 SV=2	1	1	1	1	1088	113.7	8	78
A0A5F5XZD5	RPS7	40S ribosomal protein S7 OS=Felis catus OX=9685 GN=RPS7 PE=3 SV=1	10	3	3	3	278	30.7	10.27	78
M3WBM2	SLC25A1	Citrate transport protein OS=Felis catus OX=9685 GN=SLC25A1 PE=3 SV=3	6	2	2	2	308	33.7	9.82	75
M3W9J7	RPL27A	Large ribosomal subunit protein uL15 OS=Felis catus OX=9685 GN=RPL27A PE=3 SV=2	14	2	2	2	148	16.6	11.12	75
A0A2I2UW10	PRADC1	Protease associated domain containing 1 OS=Felis catus OX=9685 GN=PRADC1 PE=4 SV=1	6	1	1	1	188	21	5.47	75
M3XF85	HSD17B12	Very-long-chain 3-oxoacyl-CoA reductase OS=Felis catus OX=9685 GN=HSD17B12 PE=3 SV=1	11	3	4	3	312	34.2	9.45	73
A0A337S6T1	HSP90AA1	Heat shock protein 90 alpha family class A member 1 OS=Felis catus OX=9685 GN=HSP90AA1 PE=3 SV=2	6	4	4	1	753	86.9	5.22	73
M3X2J1	VDAC2	Voltage-dependent anion-selective channel protein 2 OS=Felis catus OX=9685 GN=VDAC2 PE=3 SV=1	14	5	5	5	294	31.6	7.55	72
A0A0A0MQ24	RPS3A	Small ribosomal subunit protein eS1 OS=Felis catus OX=9685 GN=RPS3A PE=3 SV=1	14	3	4	3	264	29.9	9.73	72
A0A2I2URL1	SLC25A4	ADP/ATP translocase OS=Felis catus OX=9685 GN=SLC25A4 PE=3 SV=2	9	3	4	1	298	32.9	9.74	71
A0A337SNC1	PSMB5	Proteasome subunit beta OS=Felis catus OX=9685 GN=PSMB5 PE=3 SV=2	15	3	3	3	263	28.4	7.02	68
M3W7Y3	SQOR	Sulfide quinone oxidoreductase OS=Felis catus OX=9685 GN=SQOR PE=4 SV=1	5	2	2	2	450	49.8	9.23	67
M3WUH3	STK38L	non-specific serine/threonine protein kinase OS=Felis catus OX=9685 GN=STK38L PE=3 SV=2	4	2	2	1	463	53.7	6.96	67
A0A337SPI9	CCDC88A	Coiled-coil domain containing 88A OS=Felis catus OX=9685 GN=CCDC88A PE=4 SV=1	2	4	4	4	1874	216.4	6.3	67
A0A2I2U7T8	PRMT1	type I protein arginine methyltransferase OS=Felis catus OX=9685 GN=PRMT1 PE=4 SV=1	12	4	4	4	371	42.4	5.35	66
M3WNQ6	TRIM59	Tripartite motif containing 59 OS=Felis catus OX=9685 GN=TRIM59 PE=4 SV=3	4	1	1	1	403	47.2	6.34	66
M3WAD9	ERH	Enhancer of rudimentary homolog OS=Felis catus OX=9685 GN=ERH PE=3 SV=2	33	3	3	3	104	12.3	5.92	66
M3VYQ5	UGGT2	UDP-glucose glycoprotein glucosyltransferase 2 OS=Felis catus OX=9685 GN=UGGT2 PE=3 SV=3	2	4	4	4	1509	173.8	7.06	65
M3X4H0	GPX8	Glutathione peroxidase OS=Felis catus OX=9685 GN=GPX8 PE=3 SV=1	16	3	3	3	209	24	9.32	64
A0A5F5XJ63	DSC1	Desmocollin 1 OS=Felis catus OX=9685 GN=DSC1 PE=4 SV=1	3	3	3	3	898	100.5	5.55	64
M3WB16	DHX15	RNA helicase OS=Felis catus OX=9685 GN=DHX15 PE=3 SV=2	4	3	3	3	766	87.3	7.25	64
A0A337SP25	DSG1	Desmoglein 1 OS=Felis catus OX=9685 GN=DSG1 PE=4 SV=2	3	3	3	3	1074	115	4.92	64
A0A337SJN0	MPDU1	Mannose-P-dolichol utilization defect 1 protein OS=Felis catus OX=9685 GN=MPDU1 PE=3 SV=2	8	2	2	2	246	26.6	9.35	64
A0A2I2UBN8	JUP	Junction plakoglobin OS=Felis catus OX=9685 GN=JUP PE=3 SV=2	9	6	6	6	744	81.6	6.14	64
M3WZN9	ASS1	Argininosuccinate synthase OS=Felis catus OX=9685 GN=ASS1 PE=3 SV=2	2	1	3	1	412	46.6	8.22	63
A0A2I2V5E8	FAM32A	Protein FAM32A OS=Felis catus OX=9685 GN=FAM32A PE=3 SV=2	25	3	3	3	124	14.5	9.96	63
M3X6G6	RPL15	Ribosomal protein L15 OS=Felis catus OX=9685 GN=RPL15 PE=3 SV=1	7	2	2	2	204	24.1	11.62	62
M3X700	H2AC13	Histone H2A OS=Felis catus OX=9685 GN=H2AC13 PE=3 SV=2	20	2	2	1	132	14.3	11.05	62
M3W9X1	PDIA4	Protein disulfide-isomerase A4 OS=Felis catus OX=9685 GN=PDIA4 PE=3 SV=3	8	4	4	4	645	72.8	5.15	61
M3XE20	RPS8	40S ribosomal protein S8 OS=Felis catus OX=9685 GN=RPS8 PE=3 SV=3	14	3	3	3	208	24.2	10.32	61
M3XFV7	CLNS1A	Methylosome subunit pICln OS=Felis catus OX=9685 GN=CLNS1A PE=3 SV=1	11	2	2	2	237	26.2	4.13	61
M3WDL6	RPS15A	Small ribosomal subunit protein uS8 OS=Felis catus OX=9685 GN=RPS15A PE=3 SV=2	18	2	2	2	130	14.8	10.13	61
M3WAZ1	RPS11	Small ribosomal subunit protein uS17 OS=Felis catus OX=9685 GN=RPS11 PE=3 SV=1	23	3	3	3	158	18.4	10.3	60
A0A337SVF6	HMGA1	High mobility group protein HMG-I/HMG-Y OS=Felis catus OX=9685 GN=HMGA1 PE=3 SV=1	16	2	2	2	107	11.7	10.32	60
M3WQL9	EXD2	Exonuclease 3'-5' domain containing 2 OS=Felis catus OX=9685 GN=EXD2 PE=4 SV=2	5	3	3	3	621	70.5	8.07	59
M3VUH1	KRT78	Keratin 78 OS=Felis catus OX=9685 GN=KRT78 PE=3 SV=1	2	1	1	1	518	56.5	6.13	58
Q5XTY7	RPL17	Large ribosomal subunit protein uL22 OS=Felis catus OX=9685 GN=RPL17 PE=2 SV=3	14	2	2	2	184	21.4	10.17	58
A0A5F5XVH8	ESYT2	Extended synaptotagmin 2 OS=Felis catus OX=9685 GN=ESYT2 PE=3 SV=1	3	3	3	3	913	101.8	8.53	57
A0A2I2UPI8	MAGED1	MAGE domain-containing protein OS=Felis catus OX=9685 GN=MAGED1 PE=4 SV=2	6	3	3	2	793	87.9	5.73	57
A0A2I2U8W9	VIM	Vimentin OS=Felis catus OX=9685 GN=VIM PE=3 SV=1	7	4	4	3	466	53.5	5.1	56
A0A5F5XS51	PRDX4	thioredoxin-dependent peroxiredoxin OS=Felis catus OX=9685 GN=PRDX4 PE=3 SV=1	7	2	2	2	306	34.8	6.1	56
A0A337S5Y8	SERPINH1	Serpin H1 OS=Felis catus OX=9685 GN=SERPINH1 PE=3 SV=1	2	1	1	1	592	65.3	9.47	56
M3WMF9	RPS10	Small ribosomal subunit protein eS10 OS=Felis catus OX=9685 GN=RPS10 PE=3 SV=1	8	1	1	1	165	18.9	10.15	53
A0A2I2U8Y1	ARF3	ADP ribosylation factor 3 OS=Felis catus OX=9685 GN=ARF3 PE=3 SV=2	13	3	3	1	299	34	6.14	53
M3WJZ7	RPS9	Small ribosomal subunit protein uS4 OS=Felis catus OX=9685 GN=RPS9 PE=3 SV=1	8	2	2	2	194	22.6	10.65	53
M3WAN5	SEL1L	SEL1L adaptor subunit of ERAD E3 ubiquitin ligase OS=Felis catus OX=9685 GN=SEL1L PE=3 SV=1	5	3	3	3	795	88.7	5.3	53
M3X302	LYAR	Ly1 antibody reactive OS=Felis catus OX=9685 GN=LYAR PE=4 SV=1	7	2	3	2	384	43.1	9.61	53
A0A2I2U9H4	SNRPD1	Small nuclear ribonucleoprotein Sm D1 OS=Felis catus OX=9685 GN=SNRPD1 PE=3 SV=2	38	3	4	3	119	13.3	11.56	52
A0A5F5XT31	RPS24	40S ribosomal protein S24 OS=Felis catus OX=9685 GN=RPS24 PE=3 SV=1	15	2	3	2	132	15.3	10.92	51
A0A337SKF2	SNRPD3	Small nuclear ribonucleoprotein Sm D3 OS=Felis catus OX=9685 GN=SNRPD3 PE=3 SV=1	25	2	2	2	126	13.9	10.32	50
M3VYJ4	WDR26	WD repeat-containing protein 26 OS=Felis catus OX=9685 GN=WDR26 PE=4 SV=4	9	6	7	6	750	80.2	6.29	50
A0A5F5XWT0	KCNMA1	Calcium-activated potassium channel subunit alpha-1 OS=Felis catus OX=9685 GN=KCNMA1 PE=3 SV=4	3	2	2	2	1234	137.5	6.69	50
M3WKL7	COX15	Cytochrome c oxidase assembly homolog COX15 OS=Felis catus OX=9685 GN=COX15 PE=4 SV=3	6	2	3	2	385	42.7	9.22	49
M3W1D9	RING1	E3 ubiquitin-protein ligase RING1 OS=Felis catus OX=9685 GN=RING1 PE=4 SV=1	7	2	2	2	406	42.4	5.62	48
A0A337STA4	LOC101093986	40S ribosomal protein S27 OS=Felis catus OX=9685 GN=LOC101093986 PE=3 SV=1	21	3	3	2	118	13.4	9.13	47
A0A2I2V4B9	NSRP1	Nuclear speckle splicing regulatory protein 1 OS=Felis catus OX=9685 GN=NSRP1 PE=3 SV=3	3	1	1	1	556	66.4	8.41	47
M3X1M0	SLC39A9	Zinc transporter ZIP9 OS=Felis catus OX=9685 GN=SLC39A9 PE=3 SV=4	5	1	1	1	308	32.5	6.68	47
A0A5K1UH56	RPL21	60S ribosomal protein L21 OS=Felis catus OX=9685 GN=RPL21 PE=3 SV=1	14	2	3	2	160	18.6	10.49	47
A0A337SCS9	YWHAE	14-3-3 domain-containing protein OS=Felis catus OX=9685 GN=YWHAE PE=3 SV=1	9	2	2	2	255	29.2	4.74	47
M3VWU8	DDX41	RNA helicase OS=Felis catus OX=9685 GN=DDX41 PE=3 SV=3	5	2	2	2	622	69.8	6.84	46
M3XCL4	ATP2A2	Calcium-transporting ATPase OS=Felis catus OX=9685 GN=ATP2A2 PE=3 SV=4	1	1	1	1	1006	110.9	5.45	46
M3VXL7	JAK1	Tyrosine-protein kinase OS=Felis catus OX=9685 GN=JAK1 PE=3 SV=3	1	1	1	1	1157	133.6	7.31	46
A0A5F5XJF0	SEC61A1	SEC61 translocon subunit alpha 1 OS=Felis catus OX=9685 GN=SEC61A1 PE=3 SV=1	2	1	1	1	520	57.2	8.13	45
M3WTM2	MAGED2	MAGE family member D2 OS=Felis catus OX=9685 GN=MAGED2 PE=4 SV=1	6	3	3	2	586	63	9.51	45
A0A5F5XEQ5	EIF4A1	RNA helicase OS=Felis catus OX=9685 GN=EIF4A1 PE=3 SV=1	5	3	3	3	541	59.7	8.88	45
M3WBJ5	SF3B3	Splicing factor 3b subunit 3 OS=Felis catus OX=9685 GN=SF3B3 PE=4 SV=2	4	4	4	4	1217	135.5	5.26	44
M3WSM7	H4C4	Histone H4 OS=Felis catus OX=9685 GN=H4C4 PE=3 SV=1	33	3	3	3	103	11.4	11.36	43
M3VU98	ATP5F1C	ATP synthase subunit gamma OS=Felis catus OX=9685 GN=ATP5F1C PE=3 SV=1	7	2	2	2	298	32.9	9.25	42
M3XFK8	TMEM109	Transmembrane protein 109 OS=Felis catus OX=9685 GN=TMEM109 PE=4 SV=1	5	1	1	1	239	25.8	10.43	42
M3X5Q3	RPS5	Small ribosomal subunit protein uS7 OS=Felis catus OX=9685 GN=RPS5 PE=3 SV=2	4	1	1	1	204	22.9	9.72	42
M3WCK3	DSP	Desmoplakin OS=Felis catus OX=9685 GN=DSP PE=3 SV=3	2	5	5	5	2884	332.7	6.87	42
M3WAD1	GANAB	Glucosidase II alpha subunit OS=Felis catus OX=9685 GN=GANAB PE=3 SV=1	1	1	1	1	966	109	6.18	41
A0A337SV75	PPM1A	protein-serine/threonine phosphatase OS=Felis catus OX=9685 GN=PPM1A PE=3 SV=1	4	1	1	1	486	54.7	7.8	41
A0A337SQC2	SLC25A6	ADP/ATP translocase OS=Felis catus OX=9685 GN=SLC25A6 PE=3 SV=1	8	3	4	1	318	34.9	9.89	41
A0A337SE04	NRG1	Pro-neuregulin-1, membrane-bound isoform OS=Felis catus OX=9685 GN=NRG1 PE=3 SV=2	4	1	1	1	713	78.8	8.28	41
M3WCN0	ITM2C	Integral membrane protein 2C OS=Felis catus OX=9685 GN=ITM2C PE=3 SV=3	3	1	1	1	428	46.7	9.85	41
M3VX55	HSPA9	Stress-70 protein, mitochondrial OS=Felis catus OX=9685 GN=HSPA9 PE=3 SV=1	2	2	2	1	679	73.6	6.21	41
A0A337SBG2	PSMC3	Proteasome 26S subunit, ATPase 3 OS=Felis catus OX=9685 GN=PSMC3 PE=3 SV=1	2	1	1	1	439	49.2	5.19	40
A0A5F5XPR7	SSR1	Translocon-associated protein subunit alpha OS=Felis catus OX=9685 GN=SSR1 PE=3 SV=1	3	1	1	1	320	35.8	4.61	39
M3VWY7	CCT2	T-complex protein 1 subunit beta OS=Felis catus OX=9685 GN=CCT2 PE=3 SV=1	4	1	1	1	535	57.4	6.46	39
M3WEC7	INPP5B	phosphoinositide 5-phosphatase OS=Felis catus OX=9685 GN=INPP5B PE=3 SV=4	1	1	1	1	913	103.6	5.29	37
M3W0S1	PHF5A	PHD finger protein 5A OS=Felis catus OX=9685 GN=PHF5A PE=3 SV=3	7	1	1	1	110	12.4	8.41	37
A0A2I2U221	CCT8	T-complex protein 1 subunit theta OS=Felis catus OX=9685 GN=CCT8 PE=3 SV=1	2	1	1	1	553	60.3	5.74	37
M3VZ89	TCP1	T-complex protein 1 subunit alpha OS=Felis catus OX=9685 GN=TCP1 PE=3 SV=2	6	3	3	3	556	60.2	5.99	37
A0A5F5XG06	KDELR1	ER lumen protein-retaining receptor OS=Felis catus OX=9685 GN=KDELR1 PE=3 SV=1	2	1	1	1	442	48.6	10.07	36
M3VVW9	PUF60	Poly(U)-binding-splicing factor PUF60 OS=Felis catus OX=9685 GN=PUF60 PE=3 SV=4	3	2	2	2	654	69.5	6.16	36
M3XE87	RTCB	RNA-splicing ligase RtcB homolog OS=Felis catus OX=9685 GN=RTCB PE=3 SV=1	2	1	1	1	505	55.2	7.23	36
A0A2I2U5K7	DDX17	RNA helicase OS=Felis catus OX=9685 GN=DDX17 PE=3 SV=3	2	1	1	1	729	80.2	8.27	36
M3W681	MMP14	Matrix metalloproteinase-14 OS=Felis catus OX=9685 GN=MMP14 PE=3 SV=1	5	2	2	2	582	65.7	7.83	36
M3VVQ4	FLNC	Filamin C OS=Felis catus OX=9685 GN=FLNC PE=3 SV=2	1	4	4	1	2719	290.2	6.07	36
M3VXJ4	KRT41	IF rod domain-containing protein OS=Felis catus OX=9685 GN=KRT41 PE=3 SV=4	2	1	1	1	417	47.1	5.1	36
M3WA17	HACD3	Very-long-chain (3R)-3-hydroxyacyl-CoA dehydratase OS=Felis catus OX=9685 GN=HACD3 PE=3 SV=1	3	1	1	1	362	43.1	9.13	36
A0A2I2UNM4	PSMA5	Proteasome subunit alpha type OS=Felis catus OX=9685 GN=PSMA5 PE=3 SV=1	12	2	2	2	241	26.4	4.79	35
M3VUU2	PRDX2	Peroxiredoxin-2 OS=Felis catus OX=9685 GN=PRDX2 PE=3 SV=1	4	1	1	1	198	21.9	5.3	34
M3WNW9	LOC101092674	Putative WW-binding domain-containing protein OS=Felis catus OX=9685 GN=LOC101092674 PE=4 SV=2	1	1	1	1	951	106	5.02	34
M3VZF5	MORC3	MORC family CW-type zinc finger 3 OS=Felis catus OX=9685 GN=MORC3 PE=4 SV=3	1	1	1	1	939	106.6	5.66	34
A0A0G2Y791	DDX3Y	RNA helicase OS=Felis catus OX=9685 GN=DDX3Y PE=3 SV=1	3	2	2	2	666	74.2	7.55	33
M3WP32	CCDC183	Coiled-coil domain containing 183 OS=Felis catus OX=9685 GN=CCDC183 PE=4 SV=3	1	1	1	1	537	62.2	9.41	33
M3VWB5	UGGT1	UDP-glucose glycoprotein glucosyltransferase 1 OS=Felis catus OX=9685 GN=UGGT1 PE=3 SV=3	1	1	1	1	1556	177.6	5.68	33
A0A2I2UN15	SBNO1	Strawberry notch homolog 1 OS=Felis catus OX=9685 GN=SBNO1 PE=3 SV=3	1	1	1	1	1393	154.2	7.99	33
M3W269	ANXA5	Annexin OS=Felis catus OX=9685 GN=ANXA5 PE=3 SV=2	5	2	2	2	320	35.9	5.15	32
A0A337S3U4	CRMP1	Collapsin response mediator protein 1 OS=Felis catus OX=9685 GN=CRMP1 PE=3 SV=1	3	2	2	2	686	74.2	6.68	32
M3WNQ4	MBOAT7	Lysophospholipid acyltransferase 7 OS=Felis catus OX=9685 GN=MBOAT7 PE=3 SV=1	3	1	1	1	472	52.5	8.97	32
M3WZZ5	CLPX	Caseinolytic mitochondrial matrix peptidase chaperone subunit X OS=Felis catus OX=9685 GN=CLPX PE=4 SV=1	2	1	1	1	633	69.2	7.72	32
M3WM12	CAD	carbamoyl-phosphate synthase (ammonia) OS=Felis catus OX=9685 GN=CAD PE=3 SV=3	1	1	1	1	2250	245.3	6.55	32
A0A5F5XGH8	XRCC5	X-ray repair cross complementing 5 OS=Felis catus OX=9685 GN=XRCC5 PE=3 SV=1	4	3	4	3	747	83.8	5.77	32
A0A5F5Y1Q9	RPL10	Uncharacterized protein OS=Felis catus OX=9685 GN=RPL10 PE=3 SV=1	3	1	1	1	243	27.8	10.14	31
M3WA26	GNL3L	G protein nucleolar 3 like OS=Felis catus OX=9685 GN=GNL3L PE=4 SV=2	3	2	2	2	708	78.6	8.85	31
A0A2R8F5Q0	CPXV112	CPXV112 protein OS=Cowpox virus OX=10243 GN=CPXV112 PE=4 SV=1	2	1	1	1	331	38.2	5.96	31
A0A337STL6	COPRS	Coordinator of PRMT5 and differentiation stimulator OS=Felis catus OX=9685 GN=COPRS PE=4 SV=1	11	1	1	1	185	19.9	4.27	31
M3W103	H1-2	H1.2 linker histone, cluster member OS=Felis catus OX=9685 GN=H1-2 PE=3 SV=3	8	2	2	1	331	34.2	10.73	30
M3W4Q6	PLOD3	procollagen-lysine 5-dioxygenase OS=Felis catus OX=9685 GN=PLOD3 PE=4 SV=3	2	1	1	1	740	84.9	6.47	30
M3WL79	INO80	Chromatin-remodeling ATPase INO80 OS=Felis catus OX=9685 GN=INO80 PE=3 SV=3	1	1	1	1	1620	183.8	9.47	30
A0A5F5XBY0	SLC2A1	Solute carrier family 2, facilitated glucose transporter member 1 OS=Felis catus OX=9685 GN=SLC2A1 PE=3 SV=1	6	2	2	2	508	55.8	8.41	30
A0A5F5XW65	MGAT2	Alpha-1,6-mannosyl-glycoprotein 2-beta-N-acetylglucosaminyltransferase OS=Felis catus OX=9685 GN=MGAT2 PE=3 SV=1	4	1	1	1	446	51.3	8.41	29
M3VZY4	SPTB	Spectrin beta chain OS=Felis catus OX=9685 GN=SPTB PE=3 SV=2	0	1	1	1	2326	268.3	5.34	29
A0A5F5XZ37	SLC30A7	Zinc transporter OS=Felis catus OX=9685 GN=SLC30A7 PE=3 SV=1	2	1	1	1	452	49.3	8.75	29
A0A337S575	SPCS3	Signal peptidase complex subunit 3 OS=Felis catus OX=9685 GN=SPCS3 PE=3 SV=1	5	1	1	1	180	20.3	8.62	29
M3W996	KLK11	Kallikrein related peptidase 11 OS=Felis catus OX=9685 GN=KLK11 PE=4 SV=2	3	1	1	1	250	27.7	8.31	29
M3WUX8	RBM39	RNA binding motif protein 39 OS=Felis catus OX=9685 GN=RBM39 PE=4 SV=2	5	2	2	2	530	59.3	10.1	29
A0A337SB45	PCLO	Piccolo presynaptic cytomatrix protein OS=Felis catus OX=9685 GN=PCLO PE=4 SV=2	0	1	1	1	5213	565.6	6.58	29
M3VVP1	PDIA5	Protein disulfide isomerase family A member 5 OS=Felis catus OX=9685 GN=PDIA5 PE=3 SV=1	1	1	1	1	521	59.9	7.9	28
A0A2I2U975	CCDC124	Coiled-coil domain containing 124 OS=Felis catus OX=9685 GN=CCDC124 PE=3 SV=1	4	1	1	1	223	25.9	9.54	28
A0A2I2UZE5	PRDX1	Peroxiredoxin-1 OS=Felis catus OX=9685 GN=PRDX1 PE=3 SV=2	19	3	3	3	229	25.5	9.16	28
A0A5F5XTV1	NAP1L4	Nucleosome assembly protein 1 like 4 OS=Felis catus OX=9685 GN=NAP1L4 PE=3 SV=1	5	2	2	2	415	46.6	5.27	28
M3W9X6	KMT2C	[histone H3]-lysine(4) N-methyltransferase OS=Felis catus OX=9685 GN=KMT2C PE=4 SV=3	0	1	1	1	4884	534.1	6.57	28
M3X228	SLC33A1	Solute carrier family 33 member 1 OS=Felis catus OX=9685 GN=SLC33A1 PE=4 SV=2	2	1	1	1	550	61.1	7.77	28
M3WLN5	FBN3	Fibrillin 3 OS=Felis catus OX=9685 GN=FBN3 PE=3 SV=4	0	1	1	1	2831	299.6	5.45	28
A0A5F5XEU0	IPO5	Importin 5 OS=Felis catus OX=9685 GN=IPO5 PE=4 SV=1	1	1	1	1	1176	132.3	5.25	27
M3WJV4	MALT1	MALT1 paracaspase OS=Felis catus OX=9685 GN=MALT1 PE=4 SV=2	1	1	1	1	848	93.9	5.81	27
A0A337S6B8	HMGN1	High mobility group nucleosome binding domain 1 OS=Felis catus OX=9685 GN=HMGN1 PE=3 SV=1	5	1	1	1	184	18.5	10.65	27
M3X5D1	TMA16	Translation machinery-associated protein 16 OS=Felis catus OX=9685 GN=TMA16 PE=3 SV=1	7	1	1	1	203	23.7	9.28	27
M3WC10	FKBP8	peptidylprolyl isomerase OS=Felis catus OX=9685 GN=FKBP8 PE=4 SV=3	4	2	3	2	516	55.2	5.03	26
A0A2I2U2P0	GNB4	G protein subunit beta 4 OS=Felis catus OX=9685 GN=GNB4 PE=3 SV=1	3	1	1	1	340	37.6	6	26
A0A5F5XRY8	RBM43	RNA binding motif protein 43 OS=Felis catus OX=9685 GN=RBM43 PE=4 SV=1	2	1	1	1	370	41.5	9.7	26
M3WDN4	TELO2	Telomere length regulation protein TEL2 homolog OS=Felis catus OX=9685 GN=TELO2 PE=3 SV=3	1	1	1	1	824	90.4	5.74	25
M3WHG0	EIF2AK3	PRKR-like endoplasmic reticulum kinase OS=Felis catus OX=9685 GN=EIF2AK3 PE=3 SV=3	1	1	1	1	1114	124.8	5.63	25
A0A5F5XC07	NUCKS1	Nuclear casein kinase and cyclin dependent kinase substrate 1 OS=Felis catus OX=9685 GN=NUCKS1 PE=4 SV=1	4	1	1	1	248	27.9	5.08	25
A0A337SAG1	VSIG10L2	V-set and immunoglobulin domain containing 10 like 2 OS=Felis catus OX=9685 GN=VSIG10L2 PE=4 SV=1	1	1	1	1	767	81.6	7.42	25
A0A5F5XHD6	STT3A	Dolichyl-diphosphooligosaccharide--protein glycosyltransferase subunit STT3A OS=Felis catus OX=9685 GN=STT3A PE=3 SV=1	1	1	1	1	710	81.2	7.96	25
A0A5F5XWA6	PHGDH	D-3-phosphoglycerate dehydrogenase OS=Felis catus OX=9685 GN=PHGDH PE=3 SV=1	2	1	1	1	586	61.5	6.62	25
A0A5F5XYD5	C1QBP	Complement component 1 Q subcomponent-binding protein, mitochondrial OS=Felis catus OX=9685 GN=C1QBP PE=3 SV=1	9	2	2	2	314	33.1	8.18	25
A0A337SC71	GCLM	GCS light chain OS=Felis catus OX=9685 GN=GCLM PE=3 SV=1	3	1	2	1	274	30.6	6.09	25
A0A5F5Y3A9	BZW1	Basic leucine zipper and W2 domains 1 OS=Felis catus OX=9685 GN=BZW1 PE=3 SV=1	2	1	1	1	451	51.2	6.95	25
M3WXV4	RAN	GTP-binding nuclear protein Ran OS=Felis catus OX=9685 GN=RAN PE=3 SV=4	10	2	2	2	216	24.4	7.49	25
M3W4G0	RPL28	Large ribosomal subunit protein eL28 OS=Felis catus OX=9685 GN=RPL28 PE=3 SV=3	6	1	1	1	137	15.8	12.06	24
A0A2I2U4E6	TNRC6B	Trinucleotide repeat containing adaptor 6B OS=Felis catus OX=9685 GN=TNRC6B PE=3 SV=2	0	1	1	1	1828	193.2	6.87	24
A0A5F5Y061	TF	Transferrin OS=Felis catus OX=9685 GN=TF PE=3 SV=1	1	1	1	1	706	77.9	6.81	24
A0A337STU0	MELK	Maternal embryonic leucine zipper kinase OS=Felis catus OX=9685 GN=MELK PE=3 SV=2	2	1	1	1	671	76.5	8.57	24
A0A337S6X3	DNMT1	DNA (cytosine-5)-methyltransferase OS=Felis catus OX=9685 GN=DNMT1 PE=3 SV=2	0	1	1	1	1710	192.9	7.68	24
M3WC50	DPM1	Dolichol-phosphate mannosyltransferase subunit 1 OS=Felis catus OX=9685 GN=DPM1 PE=3 SV=2	3	1	1	1	260	29.4	9.31	24
A0A337S9C0	SLC25A10	Solute carrier family 25 member 10 OS=Felis catus OX=9685 GN=SLC25A10 PE=3 SV=1	8	2	2	2	287	31.3	9.29	24
M3W6M1	RPL6	60S ribosomal protein L6 OS=Felis catus OX=9685 GN=RPL6 PE=3 SV=1	10	3	4	3	288	32.6	10.61	24
A0A337SJ01	CDK5RAP2	CDK5 regulatory subunit-associated protein 2 OS=Felis catus OX=9685 GN=CDK5RAP2 PE=4 SV=2	0	1	1	1	1856	209.8	5.44	24
M3WKP6	PBK	PDZ binding kinase OS=Felis catus OX=9685 GN=PBK PE=4 SV=3	3	1	1	1	337	37.8	4.92	23
M3WWZ0	TMPO	Thymopoietin OS=Felis catus OX=9685 GN=TMPO PE=3 SV=3	4	1	1	1	454	50.6	9.39	23
M3W4E9	PPP1R12C	Protein phosphatase 1 regulatory subunit OS=Felis catus OX=9685 GN=PPP1R12C PE=4 SV=3	1	1	1	1	773	83.6	5.57	23
A0A212PNT6	CPXV142	Major core protein OPG136 precursor OS=Cowpox virus OX=10243 GN=CPXV142 PE=3 SV=1	1	1	1	1	893	102.5	6.06	23
A0A2I2V1V1	CACNA1B	Voltage-dependent N-type calcium channel subunit alpha OS=Felis catus OX=9685 GN=CACNA1B PE=3 SV=3	1	1	1	1	2202	247	8.62	23
M3W658	THBS3	Thrombospondin 3 OS=Felis catus OX=9685 GN=THBS3 PE=3 SV=3	3	2	2	2	955	103.9	4.65	22
A0A2I2UTQ6	SAP30BP	SAP30 binding protein OS=Felis catus OX=9685 GN=SAP30BP PE=4 SV=1	5	1	1	1	308	33.9	4.84	22
A0A337SBJ9	AP3D1	Adaptor related protein complex 3 subunit delta 1 OS=Felis catus OX=9685 GN=AP3D1 PE=3 SV=2	1	1	1	1	1259	141.5	7.55	22
M3W170	PPP2R1A	Protein phosphatase 2 scaffold subunit Aalpha OS=Felis catus OX=9685 GN=PPP2R1A PE=3 SV=2	2	1	1	1	606	67.4	5.41	21
M3WCX7	EEF1B2	Elongation factor 1-beta OS=Felis catus OX=9685 GN=EEF1B2 PE=3 SV=1	6	1	1	1	225	24.8	4.73	21
M3WBQ9	UGDH	UDP-glucose 6-dehydrogenase OS=Felis catus OX=9685 GN=UGDH PE=3 SV=1	5	2	2	2	494	55	6.96	21
A0A5F5XKC9	LOC102902043	TIR domain-containing protein OS=Felis catus OX=9685 GN=LOC102902043 PE=4 SV=1	2	1	1	1	409	45.7	7.9	20
M3XF71	KATNAL1	Multifunctional fusion protein OS=Felis catus OX=9685 GN=KATNAL1 PE=3 SV=2	2	1	1	1	542	61	7.9	20
A0A2I2V3M4	TMX1	Thioredoxin related transmembrane protein 1 OS=Felis catus OX=9685 GN=TMX1 PE=4 SV=1	4	1	1	1	278	31.5	5.06	20
A0A2I2UI79	MRPL33	Large ribosomal subunit protein bL33m OS=Felis catus OX=9685 GN=MRPL33 PE=3 SV=2	20	1	1	1	65	7.5	10.65	20
M3VZU9	CD151	Tetraspanin OS=Felis catus OX=9685 GN=CD151 PE=3 SV=1	6	1	1	1	252	28.1	7.84	20
A0A337STG1	TMA7	Translation machinery associated 7 homolog OS=Felis catus OX=9685 GN=TMA7 PE=3 SV=2	14	1	1	1	64	7.1	9.99	19
A0A337S3B2	PHACTR3	Phosphatase and actin regulator OS=Felis catus OX=9685 GN=PHACTR3 PE=3 SV=1	2	1	1	1	560	62.3	9.19	19
G0XTS7	CPXV_FRA2001_NANCY_007	Alpha-amanitin target OS=Cowpox virus OX=10243 GN=CPXV_FRA2001_NANCY_007 PE=4 SV=1	4	1	1	1	215	24.7	5.01	19
A0A337S8L4	ACP1	Low molecular weight phosphotyrosine protein phosphatase OS=Felis catus OX=9685 GN=ACP1 PE=3 SV=1	6	1	1	1	158	17.9	6.52	19
M3X8L8	ERO1A	ERO1-like protein alpha OS=Felis catus OX=9685 GN=ERO1A PE=3 SV=3	3	1	1	1	468	54.2	6.33	18
M3WJ11	AFG2A	vesicle-fusing ATPase OS=Felis catus OX=9685 GN=AFG2A PE=4 SV=4	1	1	2	1	935	102.4	6.47	18
M3VVD3	DNAH6	Dynein axonemal heavy chain 6 OS=Felis catus OX=9685 GN=DNAH6 PE=3 SV=4	0	1	1	1	4155	476.3	5.95	18
A0A5F5Y679	SLC16A3	Solute carrier family 16 member 3 OS=Felis catus OX=9685 GN=SLC16A3 PE=4 SV=1	3	1	1	1	514	53.9	8.87	18
M3WXW7	MAB21L1	Putative nucleotidyltransferase MAB21L1 OS=Felis catus OX=9685 GN=MAB21L1 PE=3 SV=1	3	1	1	1	359	40.9	8.66	18
M3WPZ9	DMXL2	Dmx like 2 OS=Felis catus OX=9685 GN=DMXL2 PE=4 SV=3	0	1	1	1	3037	339.9	6.37	17
A0A337SJ90	TNFRSF12A	TNF receptor superfamily member 12A OS=Felis catus OX=9685 GN=TNFRSF12A PE=4 SV=1	8	1	2	1	129	13.4	8.13	17
A0A5F5XFT3	PSMB1	Proteasome subunit beta OS=Felis catus OX=9685 GN=PSMB1 PE=3 SV=1	5	1	1	1	261	28.3	8.46	14
A0A2I2UVJ7	PDLIM7	PDZ and LIM domain protein 7 OS=Felis catus OX=9685 GN=PDLIM7 PE=4 SV=2	2	1	1	1	458	49.8	8.41	13
A0A337S210	TNPO1	Transportin 1 OS=Felis catus OX=9685 GN=TNPO1 PE=4 SV=1	1	1	1	1	898	102.3	4.98	13
A0A5F5XKP8	BRD9	Bromodomain-containing protein 9 OS=Felis catus OX=9685 GN=BRD9 PE=4 SV=1	2	1	2	1	1016	111.6	9.64	13
A0A5F5XF14	ADGRE5	Adhesion G protein-coupled receptor E5 OS=Felis catus OX=9685 GN=ADGRE5 PE=4 SV=1	3	1	1	1	838	93	8.02	0
A0A337S059	POU3F1	POU domain protein OS=Felis catus OX=9685 GN=POU3F1 PE=3 SV=1	2	1	2	1	452	45.5	7.74	0
M3WKD9	LOC101083473	tRNA 4-demethylwyosine synthase (AdoMet-dependent) OS=Felis catus OX=9685 GN=LOC101083473 PE=3 SV=3	1	1	1	1	714	81.3	7.96	0
M3WB69	YIF1A	Protein YIF1 OS=Felis catus OX=9685 GN=YIF1A PE=3 SV=1	9	2	2	2	293	32.1	8.95	0
A0A2I2U3E4	ACTN4	Actinin alpha 4 OS=Felis catus OX=9685 GN=ACTN4 PE=3 SV=3	2	1	1	1	933	107.3	5.45	0
A0A5F5XY09	CWF19L2	CWF19 like cell cycle control factor 2 OS=Felis catus OX=9685 GN=CWF19L2 PE=3 SV=1	2	1	1	1	982	112.4	8.46	0
M3VVV1	MYOM1	Myomesin 1 OS=Felis catus OX=9685 GN=MYOM1 PE=4 SV=4	1	1	1	1	1658	184.3	6.71	0
A0A5F5Y4S0	TNRC18	Trinucleotide repeat containing 18 OS=Felis catus OX=9685 GN=TNRC18 PE=4 SV=1	0	1	1	1	2974	313.9	9	0
M3VY57	OVCH2	Ovochymase 2 OS=Felis catus OX=9685 GN=OVCH2 PE=4 SV=4	2	1	1	1	565	62.5	6.52	0
A0A5F5XGD8	FGFBP1	Fibroblast growth factor binding protein 1 OS=Felis catus OX=9685 GN=FGFBP1 PE=3 SV=1	3	1	1	1	224	25.6	9.47	0
M3WFV1	MICOS13	MICOS complex subunit MIC13 OS=Felis catus OX=9685 GN=MICOS13 PE=3 SV=1	8	1	1	1	118	13.3	8.78	0
A0A337ST39	LOC105260999	Olfactory receptor OS=Felis catus OX=9685 GN=LOC105260999 PE=3 SV=1	5	1	1	1	310	34.9	8.31	0
A0A2I2U3W1	MED19	Mediator of RNA polymerase II transcription subunit 19 OS=Felis catus OX=9685 GN=MED19 PE=3 SV=1	6	1	1	1	261	28.3	9.83	0
M3XFY1	UTRN	Dystrophin OS=Felis catus OX=9685 GN=UTRN PE=4 SV=3	1	1	1	1	3433	394.3	5.33	0
U5TJG2	CPXV136	39kDa core protein OPG130 OS=Cowpox virus OX=10243 GN=CPXV136 PE=3 SV=1	5	1	1	1	282	31.1	5.1	0
M3VWS9	GGT1	Glutathione hydrolase OS=Felis catus OX=9685 GN=GGT1 PE=3 SV=1	3	1	1	1	568	61.4	7.36	0
A0A337S242	FAXC	Failed axon connections homolog, metaxin like GST domain containing OS=Felis catus OX=9685 GN=FAXC PE=3 SV=1	2	1	1	1	436	49.6	5.43	0
A0A2I2UME4	MED23	Mediator of RNA polymerase II transcription subunit 23 OS=Felis catus OX=9685 GN=MED23 PE=3 SV=1	1	1	1	1	1377	157.3	7.31	0
A0A337S671	PLEC	Plectin OS=Felis catus OX=9685 GN=PLEC PE=4 SV=1	1	3	3	3	4686	531.6	5.94	0
A0A337S2B6	BRCC3	Lys-63-specific deubiquitinase OS=Felis catus OX=9685 GN=BRCC3 PE=3 SV=2	3	1	3	1	316	36.1	5.92	0
A0A5F5Y0Y0	CCDC69	Coiled-coil domain containing 69 OS=Felis catus OX=9685 GN=CCDC69 PE=3 SV=1	2	1	1	1	363	41.3	5.96	0
M3XBI3	ZNF516	Zinc finger protein 516 OS=Felis catus OX=9685 GN=ZNF516 PE=3 SV=4	1	1	1	1	1168	124	9.2	0
A0A2I2UDU9	RNF213	Ring finger protein 213 OS=Felis catus OX=9685 GN=RNF213 PE=4 SV=3	0	1	1	1	5273	596.6	6.64	0
A0A5F5XLT1	FGG	Fibrinogen gamma chain OS=Felis catus OX=9685 GN=FGG PE=4 SV=1	3	1	1	1	479	53.9	7.12	0
M3W7D4	DDX10	ATP-dependent RNA helicase OS=Felis catus OX=9685 GN=DDX10 PE=3 SV=4	1	1	1	1	888	102.2	8.57	0
A0A337S729	SLC25A11	Solute carrier family 25 member 11 OS=Felis catus OX=9685 GN=SLC25A11 PE=3 SV=1	5	1	1	1	314	34.1	9.94	0
M3W2N3	SPTLC1	Serine palmitoyltransferase 1 OS=Felis catus OX=9685 GN=SPTLC1 PE=3 SV=1	1	1	1	1	473	52.8	6.1	0
M3WBL9	FHL2	Four and a half LIM domains 2 OS=Felis catus OX=9685 GN=FHL2 PE=4 SV=1	4	1	1	1	280	32.3	7.31	0
M3XBZ3	TMCO1	Calcium load-activated calcium channel OS=Felis catus OX=9685 GN=TMCO1 PE=3 SV=3	7	1	1	1	188	21.2	9.74	0
A0A5F5XFH9	FBXO6	F-box protein 6 OS=Felis catus OX=9685 GN=FBXO6 PE=4 SV=1	3	1	1	1	358	40.4	6.52	0
A0A2I2UBL0	SKP1	S-phase kinase-associated protein 1 OS=Felis catus OX=9685 GN=SKP1 PE=3 SV=1	7	1	1	1	163	18.6	4.54	0
M3WK64	CDIPT	CDP-diacylglycerol--inositol 3-phosphatidyltransferase OS=Felis catus OX=9685 GN=CDIPT PE=3 SV=1	5	1	1	1	213	23.5	8.48	0
A0A337S539	SURF4	Surfeit locus protein 4 OS=Felis catus OX=9685 GN=SURF4 PE=3 SV=1	5	1	1	1	269	30.2	7.78	0
M3W5C6	ARL6IP4	ADP-ribosylation factor-like protein 6-interacting protein 4 OS=Felis catus OX=9685 GN=ARL6IP4 PE=3 SV=2	7	1	1	1	232	26	10.9	0
M3X081	VTA1	Vesicle trafficking 1 OS=Felis catus OX=9685 GN=VTA1 PE=3 SV=2	4	1	1	1	306	33.7	6.35	0
M3WD43	RB1CC1	RB1 inducible coiled-coil 1 OS=Felis catus OX=9685 GN=RB1CC1 PE=4 SV=3	3	4	4	4	1593	182.3	5.5	0
A0A2I2UML4	CAST	Calpastatin OS=Felis catus OX=9685 GN=CAST PE=3 SV=3	2	1	1	1	799	85.6	5.95	0
A0A2I2V4I5	SLC25A12	Solute carrier family 25 member 12 OS=Felis catus OX=9685 GN=SLC25A12 PE=3 SV=2	1	1	1	1	693	76.8	7.21	0
M3W7W7	HSPH1	Heat shock protein 105 kDa OS=Felis catus OX=9685 GN=HSPH1 PE=3 SV=3	1	1	1	1	859	96.8	5.41	0
M3W6R3	HUWE1	HECT-type E3 ubiquitin transferase OS=Felis catus OX=9685 GN=HUWE1 PE=3 SV=3	0	1	1	1	4374	481.5	5.22	0
A0A2I2U103	NT5C2	Cytosolic purine 5'-nucleotidase OS=Felis catus OX=9685 GN=NT5C2 PE=3 SV=2	3	1	1	1	561	64.9	6.14	0
M3X1H4	EBP	EBP cholestenol delta-isomerase OS=Felis catus OX=9685 GN=EBP PE=3 SV=3	4	1	1	1	230	26.4	7.24	0

## Sheet: VI F81-TFRC
Accession	Gene Name	Description	Coverage [%]	# Peptides	# PSMs	# Unique Peptides	# AAs	MW [kDa]	calc. pI	Score Mascot: Mascot
M3VYM4	GOLGA3	Golgin A3 OS=Felis catus OX=9685 GN=GOLGA3 PE=4 SV=3	57	73	113	73	1489	165.2	5.68	3393
A0A2I2UNA2	TFRC	Transferrin receptor protein 1 OS=Felis catus OX=9685 GN=TFRC PE=3 SV=1	34	25	55	25	789	88.4	6.11	1321
M3W2H7	FOCAD	Focadhesin OS=Felis catus OX=9685 GN=FOCAD PE=4 SV=2	26	35	46	35	1805	200.3	6.54	1174
M3W690	PRMT5	Protein arginine N-methyltransferase 5 OS=Felis catus OX=9685 GN=PRMT5 PE=3 SV=1	36	24	49	24	637	72.6	6.29	1049
A0A2I2V3V8	FLNA	Filamin A OS=Felis catus OX=9685 GN=FLNA PE=3 SV=3	22	46	56	41	2808	296.9	6.68	1012
M3W4G4	WDR77	Methylosome protein WDR77 OS=Felis catus OX=9685 GN=WDR77 PE=4 SV=1	45	12	33	12	342	36.8	5.48	948
K7ZLC6	TRIM21	RING-type E3 ubiquitin transferase OS=Felis catus OX=9685 GN=TRIM21 PE=2 SV=1	39	18	30	18	469	53.5	6.01	760
A0A2I2U8E3	CKAP4	Cytoskeleton associated protein 4 OS=Felis catus OX=9685 GN=CKAP4 PE=4 SV=2	38	19	24	19	586	64.5	5.86	735
M3W2F5	COL1A1	Collagen type I alpha 1 chain OS=Felis catus OX=9685 GN=COL1A1 PE=4 SV=3	10	13	40	13	1461	138.8	6	670
M3X6D2	RIOK1	Serine/threonine-protein kinase RIO1 OS=Felis catus OX=9685 GN=RIOK1 PE=3 SV=2	29	15	26	15	570	65.6	6.25	630
M3WFT4	HSPA5	78 kDa glucose-regulated protein OS=Felis catus OX=9685 GN=HSPA5 PE=3 SV=2	37	19	26	17	654	72.2	5.16	628
A0A2I2UD94	THRAP3	Thyroid hormone receptor associated protein 3 OS=Felis catus OX=9685 GN=THRAP3 PE=3 SV=1	22	21	26	21	958	108.8	10.17	575
A0A337S8E4	LTBP1	Latent transforming growth factor beta binding protein 1 OS=Felis catus OX=9685 GN=LTBP1 PE=4 SV=2	15	20	24	20	1717	186	5.71	519
M3W0Z9	TUBB4B	Tubulin beta chain OS=Felis catus OX=9685 GN=TUBB4B PE=3 SV=2	43	13	16	2	445	49.8	4.89	495
A0A5F5XXJ0	HNRNPH1	Heteroous nuclear ribonucleoprotein H1 OS=Felis catus OX=9685 GN=HNRNPH1 PE=4 SV=1	37	13	20	11	479	51.9	6.8	491
M3VW11	MYH9	Myosin-9 OS=Felis catus OX=9685 GN=MYH9 PE=3 SV=3	18	29	36	22	1981	229	5.6	485
A0A2I2UZM2	HSPA8	Heat shock protein family A (Hsp70) member 8 OS=Felis catus OX=9685 GN=HSPA8 PE=3 SV=3	26	18	24	13	667	73.3	5.67	464
M3VW27	RPS25	40S ribosomal protein S25 OS=Felis catus OX=9685 GN=RPS25 PE=3 SV=3	41	7	23	5	125	13.7	10.11	463
A0A2I2U7Y0	ALB	Albumin OS=Felis catus OX=9685 GN=ALB PE=4 SV=3	14	10	25	10	618	69.7	5.45	430
M3VXR1	KRT10	Keratin, type I cytoskeletal 10 OS=Felis catus OX=9685 GN=KRT10 PE=3 SV=3	14	12	15	8	546	55.7	5.16	429
M3VVB6	AVEN	Apoptosis and caspase activation inhibitor OS=Felis catus OX=9685 GN=AVEN PE=4 SV=1	34	8	11	8	351	37.6	5	429
A0A2I2U8W9	VIM	Vimentin OS=Felis catus OX=9685 GN=VIM PE=3 SV=1	38	16	21	15	466	53.5	5.1	416
A0A2I2UF33	SPART	Spartin OS=Felis catus OX=9685 GN=SPART PE=4 SV=1	23	11	11	11	672	73.6	6.16	385
M3X7Z9	TUBB	Tubulin beta chain OS=Felis catus OX=9685 GN=TUBB PE=3 SV=1	37	12	14	1	444	49.6	4.89	374
M3WFX6	TUBA1C	Tubulin alpha chain OS=Felis catus OX=9685 GN=TUBA1C PE=3 SV=3	25	9	10	9	518	57.5	5.15	339
M3WYG3	PPM1B	protein-serine/threonine phosphatase OS=Felis catus OX=9685 GN=PPM1B PE=3 SV=1	30	10	14	10	479	52.6	5.12	327
A0A5F5XLB5	TUBB2A	Tubulin beta chain OS=Felis catus OX=9685 GN=TUBB2A PE=3 SV=1	32	10	12	1	445	49.8	4.92	327
M3WC29	HSP90AB1	Histidine kinase/HSP90-like ATPase domain-containing protein OS=Felis catus OX=9685 GN=HSP90AB1 PE=3 SV=3	22	12	14	5	740	85	5.36	325
M3W6I2	ACTG1	Actin gamma 1 OS=Felis catus OX=9685 GN=ACTG1 PE=3 SV=3	38	9	12	5	375	41.8	5.48	313
A0A2I2V112	MGA	MAX dimerization protein MGA OS=Felis catus OX=9685 GN=MGA PE=4 SV=3	6	16	16	16	3112	340.2	7.06	291
Q66915	ORF2	Capsid protein VP1 OS=Feline calicivirus (strain Cat/United States/Urbana/1960) OX=292349 GN=ORF2 PE=1 SV=1	6	3	5	3	668	73.5	5.16	289
A0A2I2UAT5	TUBB6	Tubulin beta chain OS=Felis catus OX=9685 GN=TUBB6 PE=3 SV=1	20	7	9	2	446	49.9	4.88	284
A0A337SQI2	SART1	Spliceosome associated factor 1, recruiter of U4/U6.U5 tri-snRNP OS=Felis catus OX=9685 GN=SART1 PE=3 SV=2	11	7	7	7	803	90.2	5.83	282
A0A5F5XKQ9	KRT17	Keratin, type I cytoskeletal 14 OS=Felis catus OX=9685 GN=KRT17 PE=3 SV=1	20	9	11	5	470	51.4	5.16	275
M3W1E8	RPL23A	Large ribosomal subunit protein uL23 OS=Felis catus OX=9685 GN=RPL23A PE=3 SV=3	45	9	12	9	156	17.7	10.45	253
M3WWF6	RPS27A	Ubiquitin-ribosomal protein eS31 fusion protein OS=Felis catus OX=9685 GN=RPS27A PE=3 SV=1	54	7	9	7	156	18	9.64	252
M3WQ86	SUN2	Sad1 and UNC84 domain containing 2 OS=Felis catus OX=9685 GN=SUN2 PE=4 SV=4	16	9	9	9	749	83.9	6.7	251
M3W668	PDIA3	Protein disulfide-isomerase OS=Felis catus OX=9685 GN=PDIA3 PE=3 SV=1	27	15	16	15	505	56.8	6.58	242
A0A337SEC0	LGALS1	Galectin OS=Felis catus OX=9685 GN=LGALS1 PE=4 SV=2	20	9	15	9	367	39.5	7.08	238
A0A2I2U7T8	PRMT1	type I protein arginine methyltransferase OS=Felis catus OX=9685 GN=PRMT1 PE=4 SV=1	29	9	10	9	371	42.4	5.35	233
M3XA81	MDK	Midkine OS=Felis catus OX=9685 GN=MDK PE=3 SV=1	36	6	8	6	143	15.6	9.79	232
A0A337SCD2	ANXA2	Annexin OS=Felis catus OX=9685 GN=ANXA2 PE=3 SV=2	29	10	10	10	339	38.6	7.3	232
M3WE21	RPL38	Large ribosomal subunit protein eL38 OS=Felis catus OX=9685 GN=RPL38 PE=3 SV=3	51	5	10	5	70	8.2	10.1	231
M3X302	LYAR	Ly1 antibody reactive OS=Felis catus OX=9685 GN=LYAR PE=4 SV=1	18	6	10	6	384	43.1	9.61	215
M3VUG8	KRT3	Keratin 3 OS=Felis catus OX=9685 GN=KRT3 PE=3 SV=4	8	7	10	5	627	63.2	6.28	211
M3WP47	STK38	non-specific serine/threonine protein kinase OS=Felis catus OX=9685 GN=STK38 PE=3 SV=2	23	8	9	8	444	51.9	6.96	210
A0A337S6T1	HSP90AA1	Heat shock protein 90 alpha family class A member 1 OS=Felis catus OX=9685 GN=HSP90AA1 PE=3 SV=2	12	8	10	2	753	86.9	5.22	206
M3VVQ4	FLNC	Filamin C OS=Felis catus OX=9685 GN=FLNC PE=3 SV=2	4	11	11	6	2719	290.2	6.07	205
P63275	RPS17	Small ribosomal subunit protein eS17 OS=Felis catus OX=9685 GN=RPS17 PE=2 SV=2	57	6	10	6	135	15.5	9.85	202
M3WLH7	HNRNPK	Heterogeneous nuclear ribonucleoprotein K OS=Felis catus OX=9685 GN=HNRNPK PE=4 SV=3	18	6	7	6	464	51	5.33	201
M3WRX9	FRG1	FSHD region gene 1 OS=Felis catus OX=9685 GN=FRG1 PE=3 SV=3	27	7	10	7	258	29.1	8.91	200
M3WFR2	LMNA	Lamin A/C OS=Felis catus OX=9685 GN=LMNA PE=3 SV=3	13	8	8	8	664	74	7.02	188
A0A337SKI4	EIF4B	Eukaryotic translation initiation factor 4B OS=Felis catus OX=9685 GN=EIF4B PE=4 SV=1	18	9	12	9	616	69.6	5.67	184
M3XFV7	CLNS1A	Methylosome subunit pICln OS=Felis catus OX=9685 GN=CLNS1A PE=3 SV=1	20	4	4	4	237	26.2	4.13	184
M3WD43	RB1CC1	RB1 inducible coiled-coil 1 OS=Felis catus OX=9685 GN=RB1CC1 PE=4 SV=3	10	13	14	13	1593	182.3	5.5	182
Q66RN5	EEF1A1	Elongation factor 1-alpha 1 OS=Felis catus OX=9685 GN=EEF1A1 PE=2 SV=1	19	7	8	7	462	50.1	9.01	180
M3WVN3	COL1A2	Collagen type I alpha 2 chain OS=Felis catus OX=9685 GN=COL1A2 PE=4 SV=3	3	5	10	5	1367	129.5	9.13	179
M3WK07	ACTC1	Actin alpha cardiac muscle 1 OS=Felis catus OX=9685 GN=ACTC1 PE=3 SV=2	15	7	10	3	616	67.4	8.43	176
A0A2I2UTE6	ENO1	phosphopyruvate hydratase OS=Felis catus OX=9685 GN=ENO1 PE=3 SV=3	12	6	7	6	522	56	9.22	170
A0A5F5Y3V9	RTL5	40S ribosomal protein S4 OS=Felis catus OX=9685 GN=RTL5 PE=3 SV=1	21	6	8	6	266	29.9	10.15	169
M3X0Z8	SNRPD2	Small nuclear ribonucleoprotein Sm D2 OS=Felis catus OX=9685 GN=SNRPD2 PE=3 SV=3	45	5	6	5	118	13.5	9.91	169
A0A5F5XED8	TAF2	Transcription initiation factor TFIID subunit 2 OS=Felis catus OX=9685 GN=TAF2 PE=3 SV=1	6	6	6	6	1251	142.7	8.16	169
M3X700	H2AC13	Histone H2A OS=Felis catus OX=9685 GN=H2AC13 PE=3 SV=2	20	2	4	2	132	14.3	11.05	168
M3WAN6	TOP1	DNA topoisomerase I OS=Felis catus OX=9685 GN=TOP1 PE=3 SV=3	12	9	9	9	767	90.9	9.32	167
M3WSM7	H4C4	Histone H4 OS=Felis catus OX=9685 GN=H4C4 PE=3 SV=1	51	6	8	6	103	11.4	11.36	163
A0A337S4I7	PKM	Pyruvate kinase OS=Felis catus OX=9685 GN=PKM PE=3 SV=2	17	7	8	7	531	58	7.71	159
M3XE20	RPS8	40S ribosomal protein S8 OS=Felis catus OX=9685 GN=RPS8 PE=3 SV=3	13	2	4	2	208	24.2	10.32	158
A0A337S729	SLC25A11	Solute carrier family 25 member 11 OS=Felis catus OX=9685 GN=SLC25A11 PE=3 SV=1	12	3	4	3	314	34.1	9.94	158
A0A5F5XWD4	HSP90B1	Heat shock protein 90 beta family member 1 OS=Felis catus OX=9685 GN=HSP90B1 PE=3 SV=1	12	9	9	8	809	93.1	4.87	156
M3WCZ9	H2BC18	Histone H2B OS=Felis catus OX=9685 GN=H2BC18 PE=3 SV=3	26	4	5	3	132	14.6	10.35	149
M3XBR2	HNRNPF	Heteroous nuclear ribonucleoprotein F OS=Felis catus OX=9685 GN=HNRNPF PE=4 SV=1	10	3	4	1	414	45.6	5.49	149
A0A0G2Y791	DDX3Y	RNA helicase OS=Felis catus OX=9685 GN=DDX3Y PE=3 SV=1	7	4	5	4	666	74.2	7.55	148
M3WKT7	RPL23	Large ribosomal subunit protein uL14 OS=Felis catus OX=9685 GN=RPL23 PE=3 SV=1	31	3	5	3	140	14.9	10.51	147
M3WG22	RPS3	Small ribosomal subunit protein uS3 OS=Felis catus OX=9685 GN=RPS3 PE=3 SV=1	32	8	9	8	243	26.7	9.66	146
A0A2I2UCL4	RPL37A	Large ribosomal subunit protein eL43 OS=Felis catus OX=9685 GN=RPL37A PE=3 SV=1	51	4	7	4	92	10.3	10.43	145
M3W584	H1-5	H1.5 linker histone, cluster member OS=Felis catus OX=9685 GN=H1-5 PE=3 SV=1	22	4	6	2	226	22.6	10.92	142
M3WP64	LOC101085453	trypsin OS=Felis catus OX=9685 GN=LOC101085453 PE=4 SV=3	3	1	7	1	342	36.3	7.71	140
M3W4T6	SPTAN1	Spectrin alpha, non-erythrocytic 1 OS=Felis catus OX=9685 GN=SPTAN1 PE=3 SV=3	5	9	10	9	2547	292.8	5.58	140
M3WDU7	RPS16	Small ribosomal subunit protein uS9 OS=Felis catus OX=9685 GN=RPS16 PE=3 SV=3	40	6	6	6	146	16.4	10.21	137
M3WB16	DHX15	RNA helicase OS=Felis catus OX=9685 GN=DHX15 PE=3 SV=2	10	7	8	7	766	87.3	7.25	135
A0A5F5Y7C3	GLG1	Golgi apparatus protein 1 OS=Felis catus OX=9685 GN=GLG1 PE=4 SV=1	4	5	5	5	1250	141.6	6.71	134
M3WNQ6	TRIM59	Tripartite motif containing 59 OS=Felis catus OX=9685 GN=TRIM59 PE=4 SV=3	6	2	3	2	403	47.2	6.34	131
A0A337SE26	H1-10	H1.10 linker histone OS=Felis catus OX=9685 GN=H1-10 PE=3 SV=1	23	4	6	4	213	22.3	10.67	129
M3VUF9	KRT74	Keratin 74 OS=Felis catus OX=9685 GN=KRT74 PE=3 SV=2	7	4	5	4	590	61.6	7.15	129
M3WAB5	RPS23	Small ribosomal subunit protein uS12 OS=Felis catus OX=9685 GN=RPS23 PE=3 SV=4	20	4	5	4	215	23.7	11.17	124
A0A337S2Y0	RPL22L1	Ribosomal protein L22 like 1 OS=Felis catus OX=9685 GN=RPL22L1 PE=3 SV=2	17	3	5	3	121	14.3	9.42	124
M3VYQ5	UGGT2	UDP-glucose glycoprotein glucosyltransferase 2 OS=Felis catus OX=9685 GN=UGGT2 PE=3 SV=3	5	8	8	8	1509	173.8	7.06	123
M3W6M1	RPL6	60S ribosomal protein L6 OS=Felis catus OX=9685 GN=RPL6 PE=3 SV=1	21	7	8	7	288	32.6	10.61	123
A0A0A0MPZ5	GAPDH	Glyceraldehyde-3-phosphate dehydrogenase OS=Felis catus OX=9685 GN=GAPDH PE=3 SV=1	20	5	9	5	333	35.8	8.13	122
M3XEW2	OTUD4	ubiquitinyl hydrolase 1 OS=Felis catus OX=9685 GN=OTUD4 PE=4 SV=3	7	8	10	8	1107	123.2	6.92	122
A0A5F5XT31	RPS24	40S ribosomal protein S24 OS=Felis catus OX=9685 GN=RPS24 PE=3 SV=1	20	2	3	2	132	15.3	10.92	120
M3WA26	GNL3L	G protein nucleolar 3 like OS=Felis catus OX=9685 GN=GNL3L PE=4 SV=2	6	4	5	4	708	78.6	8.85	120
M3VWK2	RBM10	RNA binding motif protein 10 OS=Felis catus OX=9685 GN=RBM10 PE=4 SV=3	5	5	6	5	995	110	6.34	118
A0A2I2UWM9	RPS18	Small ribosomal subunit protein uS13 OS=Felis catus OX=9685 GN=RPS18 PE=3 SV=2	44	8	8	8	152	17.7	10.99	115
A0A2I2V1P3	BCLAF1	BCL2 associated transcription factor 1 OS=Felis catus OX=9685 GN=BCLAF1 PE=3 SV=1	13	9	9	9	872	100.3	9.95	114
A0A5F5XFG6	ELOA	Elongin-A OS=Felis catus OX=9685 GN=ELOA PE=4 SV=1	2	2	4	2	917	103.7	9.63	114
M3WS12	C1QBP	Complement component 1 Q subcomponent-binding protein, mitochondrial OS=Felis catus OX=9685 GN=C1QBP PE=3 SV=3	16	3	3	3	272	30.2	4.94	113
A0A337SC76	BAG2	BAG cochaperone 2 OS=Felis catus OX=9685 GN=BAG2 PE=4 SV=1	14	3	3	3	211	23.6	6.57	113
M3WAD9	ERH	Enhancer of rudimentary homolog OS=Felis catus OX=9685 GN=ERH PE=3 SV=2	41	3	4	3	104	12.3	5.92	111
A0A337S671	PLEC	Plectin OS=Felis catus OX=9685 GN=PLEC PE=4 SV=1	3	12	12	11	4686	531.6	5.94	110
M3WB33	PDIA6	Protein disulfide-isomerase A6 OS=Felis catus OX=9685 GN=PDIA6 PE=3 SV=3	12	4	4	4	440	48	5.06	110
A0A5F5XK91	RPS13	Small ribosomal subunit protein uS15 OS=Felis catus OX=9685 GN=RPS13 PE=3 SV=1	15	3	3	3	195	22.1	10.49	109
A0A2I2UK71	MYH10	Myosin heavy chain 10 OS=Felis catus OX=9685 GN=MYH10 PE=3 SV=1	5	9	12	2	2007	232.3	5.54	108
A0A337SDX9	HDAC6	Histone deacetylase 6 OS=Felis catus OX=9685 GN=HDAC6 PE=4 SV=2	4	4	4	4	1178	129.3	5.87	107
A0A337SNC1	PSMB5	Proteasome subunit beta OS=Felis catus OX=9685 GN=PSMB5 PE=3 SV=2	22	5	7	5	263	28.4	7.02	104
M3WAZ1	RPS11	Small ribosomal subunit protein uS17 OS=Felis catus OX=9685 GN=RPS11 PE=3 SV=1	22	4	4	4	158	18.4	10.3	103
A0A5F5XKP8	BRD9	Bromodomain-containing protein 9 OS=Felis catus OX=9685 GN=BRD9 PE=4 SV=1	5	3	4	3	1016	111.6	9.64	101
A0A5F5XVH8	ESYT2	Extended synaptotagmin 2 OS=Felis catus OX=9685 GN=ESYT2 PE=3 SV=1	6	5	5	5	913	101.8	8.53	101
A0A2I2V5E8	FAM32A	Protein FAM32A OS=Felis catus OX=9685 GN=FAM32A PE=3 SV=2	32	4	4	4	124	14.5	9.96	100
A0A337SS26	RPN2	Dolichyl-diphosphooligosaccharide--protein glycosyltransferase subunit 2 OS=Felis catus OX=9685 GN=RPN2 PE=3 SV=2	6	4	4	4	647	70.8	6.13	99
A0A2I2UCU0	DNAJB9	DnaJ homolog subfamily B member 9 OS=Felis catus OX=9685 GN=DNAJB9 PE=4 SV=1	11	2	2	2	222	25.6	8.54	99
M3W427	MAP1B	Microtubule associated protein 1B OS=Felis catus OX=9685 GN=MAP1B PE=4 SV=2	2	4	4	4	2471	270.9	4.78	98
A0A5F5XP87	LOC101095941	ADP/ATP translocase OS=Felis catus OX=9685 GN=LOC101095941 PE=3 SV=1	15	5	5	3	317	34.6	10.05	98
M3X9A1	TPI1	Triosephosphate isomerase OS=Felis catus OX=9685 GN=TPI1 PE=3 SV=2	17	5	5	5	286	30.8	6.55	97
M3VU98	ATP5F1C	ATP synthase subunit gamma OS=Felis catus OX=9685 GN=ATP5F1C PE=3 SV=1	8	2	2	2	298	32.9	9.25	97
M3X2J1	VDAC2	Voltage-dependent anion-selective channel protein 2 OS=Felis catus OX=9685 GN=VDAC2 PE=3 SV=1	8	2	2	2	294	31.6	7.55	97
M3WBM2	SLC25A1	Citrate transport protein OS=Felis catus OX=9685 GN=SLC25A1 PE=3 SV=3	6	2	3	2	308	33.7	9.82	96
A0A2I2U4E6	TNRC6B	Trinucleotide repeat containing adaptor 6B OS=Felis catus OX=9685 GN=TNRC6B PE=3 SV=2	3	3	3	3	1828	193.2	6.87	96
A0A0C5DCZ6	groEL	GroESL (Fragment) OS=Anaplasma sp. OX=1617267 GN=groEL PE=3 SV=1	13	2	3	2	158	17.2	5.63	96
A0A337SCS9	YWHAE	14-3-3 domain-containing protein OS=Felis catus OX=9685 GN=YWHAE PE=3 SV=1	12	3	3	2	255	29.2	4.74	96
M3WSY9	SLC25A3	Solute carrier family 25 member 3 OS=Felis catus OX=9685 GN=SLC25A3 PE=3 SV=2	8	4	4	4	377	41.8	9.52	96
A0A337S5Y8	SERPINH1	Serpin H1 OS=Felis catus OX=9685 GN=SERPINH1 PE=3 SV=1	4	2	2	2	592	65.3	9.47	95
A0A2I2UZE5	PRDX1	Peroxiredoxin-1 OS=Felis catus OX=9685 GN=PRDX1 PE=3 SV=2	16	4	6	4	229	25.5	9.16	94
M3VYJ4	WDR26	WD repeat-containing protein 26 OS=Felis catus OX=9685 GN=WDR26 PE=4 SV=4	6	4	5	4	750	80.2	6.29	94
M3WIJ6	CFL1	Cofilin 1 OS=Felis catus OX=9685 GN=CFL1 PE=3 SV=4	21	4	4	4	166	18.5	8	94
M3W103	H1-2	H1.2 linker histone, cluster member OS=Felis catus OX=9685 GN=H1-2 PE=3 SV=3	10	3	4	1	331	34.2	10.73	92
A0A5F5XWG4	TECR	very-long-chain enoyl-CoA reductase OS=Felis catus OX=9685 GN=TECR PE=3 SV=1	18	8	8	8	393	43.7	9.2	92
M3WG96	DNAJB11	DnaJ homolog subfamily B member 11 OS=Felis catus OX=9685 GN=DNAJB11 PE=4 SV=2	4	1	1	1	358	40.5	6.32	90
M3X5Q3	RPS5	Small ribosomal subunit protein uS7 OS=Felis catus OX=9685 GN=RPS5 PE=3 SV=2	16	2	2	2	204	22.9	9.72	90
M3XF85	HSD17B12	Very-long-chain 3-oxoacyl-CoA reductase OS=Felis catus OX=9685 GN=HSD17B12 PE=3 SV=1	14	3	3	3	312	34.2	9.45	89
M3VXL7	JAK1	Tyrosine-protein kinase OS=Felis catus OX=9685 GN=JAK1 PE=3 SV=3	2	2	2	2	1157	133.6	7.31	89
A0A337RXD1	RCN1	Reticulocalbin 1 OS=Felis catus OX=9685 GN=RCN1 PE=3 SV=2	11	3	3	3	331	38.8	4.81	89
M3W9J7	RPL27A	Large ribosomal subunit protein uL15 OS=Felis catus OX=9685 GN=RPL27A PE=3 SV=2	23	3	3	3	148	16.6	11.12	88
A0A5K1UH56	RPL21	60S ribosomal protein L21 OS=Felis catus OX=9685 GN=RPL21 PE=3 SV=1	14	2	3	2	160	18.6	10.49	88
A0A0A0MPZ9	PPIA	Peptidyl-prolyl cis-trans isomerase OS=Felis catus OX=9685 GN=PPIA PE=3 SV=3	16	2	3	2	164	17.9	7.83	88
A0A0A0MQ24	RPS3A	Small ribosomal subunit protein eS1 OS=Felis catus OX=9685 GN=RPS3A PE=3 SV=1	25	6	6	6	264	29.9	9.73	88
M3VWM9	FAU	FAU ubiquitin like and ribosomal protein S30 fusion OS=Felis catus OX=9685 GN=FAU PE=4 SV=2	8	2	7	2	133	14.4	10.17	88
A0A2I2UGD2	SPTBN1	Spectrin beta chain OS=Felis catus OX=9685 GN=SPTBN1 PE=3 SV=2	3	8	8	8	2364	274.5	5.55	88
A0A2I2UA64	GRM2	Metabotropic glutamate receptor 2 OS=Felis catus OX=9685 GN=GRM2 PE=3 SV=2	3	8	8	8	872	95.7	8.61	88
M3WL90	COL3A1	Collagen type III alpha 1 chain OS=Felis catus OX=9685 GN=COL3A1 PE=4 SV=3	1	1	2	1	1466	138.6	6.64	87
M3W658	THBS3	Thrombospondin 3 OS=Felis catus OX=9685 GN=THBS3 PE=3 SV=3	5	3	3	3	955	103.9	4.65	87
M3WBJ5	SF3B3	Splicing factor 3b subunit 3 OS=Felis catus OX=9685 GN=SF3B3 PE=4 SV=2	5	5	5	5	1217	135.5	5.26	87
M3VX55	HSPA9	Stress-70 protein, mitochondrial OS=Felis catus OX=9685 GN=HSPA9 PE=3 SV=1	4	3	3	2	679	73.6	6.21	87
M3WQL9	EXD2	Exonuclease 3'-5' domain containing 2 OS=Felis catus OX=9685 GN=EXD2 PE=4 SV=2	5	3	3	3	621	70.5	8.07	85
A0A337S4Q2	TMCC3	Transmembrane and coiled-coil domain family 3 OS=Felis catus OX=9685 GN=TMCC3 PE=3 SV=1	5	2	2	2	514	57.5	8.19	85
M3WUX8	RBM39	RNA binding motif protein 39 OS=Felis catus OX=9685 GN=RBM39 PE=4 SV=2	10	4	5	4	530	59.3	10.1	85
M3W2X0	SLC25A22	Mitochondrial glutamate carrier 1 OS=Felis catus OX=9685 GN=SLC25A22 PE=3 SV=1	9	2	2	2	323	34.6	9.44	84
A0A337S210	TNPO1	Transportin 1 OS=Felis catus OX=9685 GN=TNPO1 PE=4 SV=1	3	2	2	2	898	102.3	4.98	83
A0A337SMT8	DMRTC2	Small ribosomal subunit protein eS19 OS=Felis catus OX=9685 GN=DMRTC2 PE=3 SV=2	5	4	4	4	673	72.8	10.83	82
M3W9X1	PDIA4	Protein disulfide-isomerase A4 OS=Felis catus OX=9685 GN=PDIA4 PE=3 SV=3	7	5	5	5	645	72.8	5.15	81
A0A337SQY5	RAB13	RAB13, member RAS oncogene family OS=Felis catus OX=9685 GN=RAB13 PE=3 SV=1	9	2	3	2	203	22.8	9.38	81
A0A5F5XJ12	DKC1	H/ACA ribonucleoprotein complex subunit DKC1 OS=Felis catus OX=9685 GN=DKC1 PE=3 SV=1	4	2	2	2	536	59.7	9.31	80
M3VY95	GGT7	Glutathione hydrolase OS=Felis catus OX=9685 GN=GGT7 PE=3 SV=2	6	4	5	4	748	79.9	5.94	79
M3W354	PFKFB3	6-phosphofructo-2-kinase/fructose-2,6-biphosphatase 3 OS=Felis catus OX=9685 GN=PFKFB3 PE=3 SV=4	12	6	6	6	526	60.4	8.16	77
A0A2I2USM1	SLC16A1	Monocarboxylate transporter 1 OS=Felis catus OX=9685 GN=SLC16A1 PE=3 SV=1	6	2	2	2	499	53.8	8.21	77
M3W4Q6	PLOD3	procollagen-lysine 5-dioxygenase OS=Felis catus OX=9685 GN=PLOD3 PE=4 SV=3	3	2	3	2	740	84.9	6.47	77
M3WM12	CAD	carbamoyl-phosphate synthase (ammonia) OS=Felis catus OX=9685 GN=CAD PE=3 SV=3	2	3	3	3	2250	245.3	6.55	77
A0A5F5Y7N3	ARF5	ADP ribosylation factor 5 OS=Felis catus OX=9685 GN=ARF5 PE=3 SV=1	11	2	2	1	214	24.2	8.41	76
M3WEI6	MOB2	MOB kinase activator 2 OS=Felis catus OX=9685 GN=MOB2 PE=4 SV=3	4	1	1	1	277	29.9	7.72	75
M3WDL6	RPS15A	Small ribosomal subunit protein uS8 OS=Felis catus OX=9685 GN=RPS15A PE=3 SV=2	18	2	2	2	130	14.8	10.13	75
M3W4G0	RPL28	Large ribosomal subunit protein eL28 OS=Felis catus OX=9685 GN=RPL28 PE=3 SV=3	20	3	3	3	137	15.8	12.06	74
A0A337S539	SURF4	Surfeit locus protein 4 OS=Felis catus OX=9685 GN=SURF4 PE=3 SV=1	5	1	1	1	269	30.2	7.78	73
M3X6G6	RPL15	Ribosomal protein L15 OS=Felis catus OX=9685 GN=RPL15 PE=3 SV=1	11	2	2	2	204	24.1	11.62	73
M3WDV8	E2F7	Transcription factor E2F7 OS=Felis catus OX=9685 GN=E2F7 PE=3 SV=1	3	3	3	3	910	99.5	8.18	72
A0A337SD26	PSMA3	Proteasome subunit alpha type OS=Felis catus OX=9685 GN=PSMA3 PE=3 SV=1	7	2	2	2	258	28.6	7.37	72
M3XCN6	P4HB	Protein disulfide-isomerase OS=Felis catus OX=9685 GN=P4HB PE=3 SV=3	16	7	8	7	510	57.4	4.96	72
M3X1L9	KRT80	Keratin 80 OS=Felis catus OX=9685 GN=KRT80 PE=4 SV=4	4	2	2	2	467	51.9	5.82	72
M3WAD1	GANAB	Glucosidase II alpha subunit OS=Felis catus OX=9685 GN=GANAB PE=3 SV=1	6	5	5	5	966	109	6.18	71
A0A5F5XHU6	CCN2	CCN family member 2 OS=Felis catus OX=9685 GN=CCN2 PE=3 SV=1	7	3	4	3	477	51.1	8.69	71
M3VZQ3	TUFM	Elongation factor Tu OS=Felis catus OX=9685 GN=TUFM PE=3 SV=3	8	3	4	3	696	75.2	9.73	71
M3W966	RPN1	Dolichyl-diphosphooligosaccharide--protein glycosyltransferase subunit 1 OS=Felis catus OX=9685 GN=RPN1 PE=3 SV=2	7	4	4	4	607	68.5	6.51	71
M3XE87	RTCB	RNA-splicing ligase RtcB homolog OS=Felis catus OX=9685 GN=RTCB PE=3 SV=1	5	2	2	2	505	55.2	7.23	70
M3WWP2	HSPB1	Heat shock protein beta-1 OS=Felis catus OX=9685 GN=HSPB1 PE=3 SV=1	13	2	2	2	205	22.7	6.7	70
A0A5F5Y6L1	LANCL2	LanC like glutathione S-transferase 2 OS=Felis catus OX=9685 GN=LANCL2 PE=3 SV=1	5	2	2	2	478	53.9	8.03	69
A0A5F5XZD5	RPS7	40S ribosomal protein S7 OS=Felis catus OX=9685 GN=RPS7 PE=3 SV=1	15	3	3	3	278	30.7	10.27	69
M3WJZ7	RPS9	Small ribosomal subunit protein uS4 OS=Felis catus OX=9685 GN=RPS9 PE=3 SV=1	8	2	2	2	194	22.6	10.65	69
A0A337STL6	COPRS	Coordinator of PRMT5 and differentiation stimulator OS=Felis catus OX=9685 GN=COPRS PE=4 SV=1	20	3	3	3	185	19.9	4.27	68
M3W360	SLC25A12	Solute carrier family 25 member 12 OS=Felis catus OX=9685 GN=SLC25A12 PE=3 SV=2	2	1	1	1	680	75	7.74	67
M3VZ48	AGO2	Protein argonaute-2 OS=Felis catus OX=9685 GN=AGO2 PE=3 SV=3	2	2	2	2	860	97.3	9.19	67
A0A2I2UNM4	PSMA5	Proteasome subunit alpha type OS=Felis catus OX=9685 GN=PSMA5 PE=3 SV=1	8	1	1	1	241	26.4	4.79	67
M3WSP6	FIP1L1	Pre-mRNA 3'-end-processing factor FIP1 OS=Felis catus OX=9685 GN=FIP1L1 PE=3 SV=2	3	2	2	2	603	67.3	5.59	66
Q5XTY7	RPL17	Large ribosomal subunit protein uL22 OS=Felis catus OX=9685 GN=RPL17 PE=2 SV=3	15	2	2	2	184	21.4	10.17	66
M3WZN9	ASS1	Argininosuccinate synthase OS=Felis catus OX=9685 GN=ASS1 PE=3 SV=2	2	1	3	1	412	46.6	8.22	66
M3WA17	HACD3	Very-long-chain (3R)-3-hydroxyacyl-CoA dehydratase OS=Felis catus OX=9685 GN=HACD3 PE=3 SV=1	9	2	2	2	362	43.1	9.13	66
A0A2I2U399	DNAJA1	DnaJ heat shock protein family (Hsp40) member A1 OS=Felis catus OX=9685 GN=DNAJA1 PE=3 SV=1	9	3	4	3	397	44.8	7.08	65
A0A5F5XHT5	SLC39A13	Zinc transporter ZIP13 OS=Felis catus OX=9685 GN=SLC39A13 PE=3 SV=1	3	1	1	1	612	63.4	11.15	64
A0A2I2U9H4	SNRPD1	Small nuclear ribonucleoprotein Sm D1 OS=Felis catus OX=9685 GN=SNRPD1 PE=3 SV=2	44	3	6	3	119	13.3	11.56	64
A0A5F5XGH8	XRCC5	X-ray repair cross complementing 5 OS=Felis catus OX=9685 GN=XRCC5 PE=3 SV=1	4	3	3	3	747	83.8	5.77	64
A0A2I2UBN8	JUP	Junction plakoglobin OS=Felis catus OX=9685 GN=JUP PE=3 SV=2	6	4	4	4	744	81.6	6.14	64
M3WTM2	MAGED2	MAGE family member D2 OS=Felis catus OX=9685 GN=MAGED2 PE=4 SV=1	6	3	3	3	586	63	9.51	63
A0A337S6B8	HMGN1	High mobility group nucleosome binding domain 1 OS=Felis catus OX=9685 GN=HMGN1 PE=3 SV=1	13	2	2	2	184	18.5	10.65	62
M3WAN5	SEL1L	SEL1L adaptor subunit of ERAD E3 ubiquitin ligase OS=Felis catus OX=9685 GN=SEL1L PE=3 SV=1	5	3	3	3	795	88.7	5.3	62
M3WPN1	AP3B2	AP-3 complex subunit beta OS=Felis catus OX=9685 GN=AP3B2 PE=3 SV=4	1	1	1	1	1126	124	5.57	62
M3WMF9	RPS10	Small ribosomal subunit protein eS10 OS=Felis catus OX=9685 GN=RPS10 PE=3 SV=1	8	1	1	1	165	18.9	10.15	61
A0A2I2UW10	PRADC1	Protease associated domain containing 1 OS=Felis catus OX=9685 GN=PRADC1 PE=4 SV=1	6	1	1	1	188	21	5.47	61
A0A2I2UML4	CAST	Calpastatin OS=Felis catus OX=9685 GN=CAST PE=3 SV=3	6	3	3	3	799	85.6	5.95	61
M3WCK3	DSP	Desmoplakin OS=Felis catus OX=9685 GN=DSP PE=3 SV=3	2	6	7	6	2884	332.7	6.87	61
A0A5F5XUR2	LMAN1	Lectin, mannose binding 1 OS=Felis catus OX=9685 GN=LMAN1 PE=3 SV=1	2	1	1	1	611	68.9	5.87	60
A0A337SKF2	SNRPD3	Small nuclear ribonucleoprotein Sm D3 OS=Felis catus OX=9685 GN=SNRPD3 PE=3 SV=1	8	1	1	1	126	13.9	10.32	60
M3WIQ5	ERLEC1	Endoplasmic reticulum lectin OS=Felis catus OX=9685 GN=ERLEC1 PE=3 SV=1	14	5	5	5	483	54.8	6.25	60
M3WBQ9	UGDH	UDP-glucose 6-dehydrogenase OS=Felis catus OX=9685 GN=UGDH PE=3 SV=1	3	1	1	1	494	55	6.96	60
A0A2I2U103	NT5C2	Cytosolic purine 5'-nucleotidase OS=Felis catus OX=9685 GN=NT5C2 PE=3 SV=2	4	2	2	2	561	64.9	6.14	60
M3X4H0	GPX8	Glutathione peroxidase OS=Felis catus OX=9685 GN=GPX8 PE=3 SV=1	20	4	4	4	209	24	9.32	59
M3WMT2	ERLIN2	Erlin OS=Felis catus OX=9685 GN=ERLIN2 PE=3 SV=2	7	2	2	2	337	37.6	5.31	58
A0A337S2D3	CANX	Calnexin OS=Felis catus OX=9685 GN=CANX PE=3 SV=1	9	4	6	4	637	72.5	4.65	57
M3WRV9	YPEL5	Protein yippee-like OS=Felis catus OX=9685 GN=YPEL5 PE=3 SV=1	10	1	1	1	121	13.8	7.31	57
M3WIF2	CHPF2	Hexosyltransferase OS=Felis catus OX=9685 GN=CHPF2 PE=3 SV=2	2	2	2	2	780	86.5	7.46	56
A0A5F5XEU0	IPO5	Importin 5 OS=Felis catus OX=9685 GN=IPO5 PE=4 SV=1	4	4	4	4	1176	132.3	5.25	54
A0A5F5XFH9	FBXO6	F-box protein 6 OS=Felis catus OX=9685 GN=FBXO6 PE=4 SV=1	4	1	1	1	358	40.4	6.52	54
A0A2I2U2P0	GNB4	G protein subunit beta 4 OS=Felis catus OX=9685 GN=GNB4 PE=3 SV=1	3	1	1	1	340	37.6	6	54
A0A337S1P0	NTN4	Netrin 4 OS=Felis catus OX=9685 GN=NTN4 PE=4 SV=1	2	1	1	1	628	69.6	8.27	53
A0A337SJN0	MPDU1	Mannose-P-dolichol utilization defect 1 protein OS=Felis catus OX=9685 GN=MPDU1 PE=3 SV=2	8	2	2	2	246	26.6	9.35	53
A0A5F5XFT2	ACTN1	Actinin alpha 1 OS=Felis catus OX=9685 GN=ACTN1 PE=3 SV=1	4	3	3	3	927	106.3	5.78	53
A0A5F5XEQ5	EIF4A1	RNA helicase OS=Felis catus OX=9685 GN=EIF4A1 PE=3 SV=1	3	2	2	2	541	59.7	8.88	53
A0A2I2V3M4	TMX1	Thioredoxin related transmembrane protein 1 OS=Felis catus OX=9685 GN=TMX1 PE=4 SV=1	10	3	3	3	278	31.5	5.06	52
A0A337SRL4	LDLR	Low density lipoprotein receptor OS=Felis catus OX=9685 GN=LDLR PE=4 SV=1	5	4	4	4	866	95.7	4.89	51
A0A337S575	SPCS3	Signal peptidase complex subunit 3 OS=Felis catus OX=9685 GN=SPCS3 PE=3 SV=1	12	2	2	2	180	20.3	8.62	51
A0A2I2UR61	KNOP1	Lysine rich nucleolar protein 1 OS=Felis catus OX=9685 GN=KNOP1 PE=4 SV=3	6	2	2	2	509	57.1	9.92	50
M3X1M0	SLC39A9	Zinc transporter ZIP9 OS=Felis catus OX=9685 GN=SLC39A9 PE=3 SV=4	5	1	2	1	308	32.5	6.68	50
A0A5F5XCA0	PBXIP1	PBX homeobox interacting protein 1 OS=Felis catus OX=9685 GN=PBXIP1 PE=4 SV=1	2	1	1	1	684	74.3	5.27	50
M3W949	TIMP1	Metalloproteinase inhibitor 1 OS=Felis catus OX=9685 GN=TIMP1 PE=3 SV=4	4	1	1	1	305	33.9	9.5	49
M3XFZ1	LRRC59	Leucine rich repeat containing 59 OS=Felis catus OX=9685 GN=LRRC59 PE=4 SV=1	4	1	1	1	306	34.8	9.58	49
M3X8L8	ERO1A	ERO1-like protein alpha OS=Felis catus OX=9685 GN=ERO1A PE=3 SV=3	4	2	2	2	468	54.2	6.33	48
M3WCN0	ITM2C	Integral membrane protein 2C OS=Felis catus OX=9685 GN=ITM2C PE=3 SV=3	3	1	1	1	428	46.7	9.85	47
A0A5F5XN52	EZR	Ezrin OS=Felis catus OX=9685 GN=EZR PE=4 SV=1	1	1	1	1	639	74.8	7.12	47
M3W3M6	ULK2	non-specific serine/threonine protein kinase OS=Felis catus OX=9685 GN=ULK2 PE=4 SV=3	1	1	1	1	1039	112.4	8.4	47
A0A2I2URL1	SLC25A4	ADP/ATP translocase OS=Felis catus OX=9685 GN=SLC25A4 PE=3 SV=2	12	4	4	2	298	32.9	9.74	46
M3WNW9	LOC101092674	Putative WW-binding domain-containing protein OS=Felis catus OX=9685 GN=LOC101092674 PE=4 SV=2	1	1	1	1	951	106	5.02	46
A0A5F5Y3E6	DHCR24	24-dehydrocholesterol reductase OS=Felis catus OX=9685 GN=DHCR24 PE=4 SV=1	2	1	1	1	571	66	8.27	46
M3WAY9	RPL13A	Large ribosomal subunit protein uL13 OS=Felis catus OX=9685 GN=RPL13A PE=3 SV=2	5	1	1	1	203	23.4	11.02	46
M3W2N3	SPTLC1	Serine palmitoyltransferase 1 OS=Felis catus OX=9685 GN=SPTLC1 PE=3 SV=1	1	1	1	1	473	52.8	6.1	45
A0A5F5XFT3	PSMB1	Proteasome subunit beta OS=Felis catus OX=9685 GN=PSMB1 PE=3 SV=1	9	2	2	2	261	28.3	8.46	45
A0A337SKX0	PSMA4	Proteasome subunit alpha type OS=Felis catus OX=9685 GN=PSMA4 PE=3 SV=1	10	2	2	2	277	31.4	6.92	45
M3XF71	KATNAL1	Multifunctional fusion protein OS=Felis catus OX=9685 GN=KATNAL1 PE=3 SV=2	2	1	2	1	542	61	7.9	44
A0A337SSW7	PSMD1	26S proteasome non-ATPase regulatory subunit 1 OS=Felis catus OX=9685 GN=PSMD1 PE=3 SV=2	1	1	1	1	953	105.8	5.39	44
A0A2D0UUP6	PSMD14	Proteasome 26S subunit non-ATPase 14 OS=Felis catus OX=9685 GN=PSMD14 PE=2 SV=1	4	1	1	1	310	34.5	6.65	43
M3VWU8	DDX41	RNA helicase OS=Felis catus OX=9685 GN=DDX41 PE=3 SV=3	4	3	3	3	622	69.8	6.84	43
M3VWB5	UGGT1	UDP-glucose glycoprotein glucosyltransferase 1 OS=Felis catus OX=9685 GN=UGGT1 PE=3 SV=3	1	1	1	1	1556	177.6	5.68	43
M3WXZ4	HSPD1	60 kDa heat shock protein, mitochondrial OS=Felis catus OX=9685 GN=HSPD1 PE=3 SV=1	4	2	2	2	573	60.9	5.87	43
A0A0D5ZXZ6	env	Env protein OS=Felis catus OX=9685 GN=env PE=4 SV=1	1	2	2	2	565	61.9	7.56	43
M3W1L4	NNT	proton-translocating NAD(P)(+) transhydrogenase OS=Felis catus OX=9685 GN=NNT PE=3 SV=2	1	1	1	1	1088	113.7	8	42
M3WC01	GDF15	Growth differentiation factor 15 OS=Felis catus OX=9685 GN=GDF15 PE=3 SV=3	4	1	1	1	307	33.9	9.33	42
A0A2I2U2P7	TMEM45B	Transmembrane protein 45B OS=Felis catus OX=9685 GN=TMEM45B PE=3 SV=2	3	1	1	1	296	34.4	7.39	42
A0A337RU81	TXN	Thioredoxin OS=Felis catus OX=9685 GN=TXN PE=3 SV=1	10	1	1	1	105	11.8	5.03	41
M3X1H4	EBP	EBP cholestenol delta-isomerase OS=Felis catus OX=9685 GN=EBP PE=3 SV=3	4	1	1	1	230	26.4	7.24	41
M3X5Q2	FUS	FUS RNA binding protein OS=Felis catus OX=9685 GN=FUS PE=3 SV=2	5	2	2	2	516	52.4	9.36	40
A0A5F5Y061	TF	Transferrin OS=Felis catus OX=9685 GN=TF PE=3 SV=1	3	2	2	2	706	77.9	6.81	40
A0A2I2US65	SLC25A29	Solute carrier family 25 member 29 OS=Felis catus OX=9685 GN=SLC25A29 PE=3 SV=3	2	1	1	1	406	43	10.24	40
A0A5F5Y1N3	IQGAP2	IQ motif containing GTPase activating protein 2 OS=Felis catus OX=9685 GN=IQGAP2 PE=4 SV=1	0	1	1	1	1575	181.5	6.06	40
M3VZ89	TCP1	T-complex protein 1 subunit alpha OS=Felis catus OX=9685 GN=TCP1 PE=3 SV=2	4	2	2	2	556	60.2	5.99	40
A0A5F5XG06	KDELR1	ER lumen protein-retaining receptor OS=Felis catus OX=9685 GN=KDELR1 PE=3 SV=1	2	1	1	1	442	48.6	10.07	39
A0A5F5XBY0	SLC2A1	Solute carrier family 2, facilitated glucose transporter member 1 OS=Felis catus OX=9685 GN=SLC2A1 PE=3 SV=1	2	1	1	1	508	55.8	8.41	39
M3X5D1	TMA16	Translation machinery-associated protein 16 OS=Felis catus OX=9685 GN=TMA16 PE=3 SV=1	11	2	2	2	203	23.7	9.28	39
M3WFV1	MICOS13	MICOS complex subunit MIC13 OS=Felis catus OX=9685 GN=MICOS13 PE=3 SV=1	8	1	1	1	118	13.3	8.78	38
A0A5F5Y4Q1	MLF2	Myeloid leukemia factor 2 OS=Felis catus OX=9685 GN=MLF2 PE=3 SV=1	4	1	1	1	274	29.8	8.53	38
A0A5F5XN76	ABHD12	Lysophosphatidylserine lipase ABHD12 OS=Felis catus OX=9685 GN=ABHD12 PE=3 SV=1	3	1	1	1	434	49	8.87	38
A0A337STG1	TMA7	Translation machinery associated 7 homolog OS=Felis catus OX=9685 GN=TMA7 PE=3 SV=2	14	1	1	1	64	7.1	9.99	38
A0A5F5Y703	LOC101096219	RP9 pre-mRNA splicing factor OS=Felis catus OX=9685 GN=LOC101096219 PE=4 SV=1	3	1	1	1	326	38.4	9.35	38
M3XBZ3	TMCO1	Calcium load-activated calcium channel OS=Felis catus OX=9685 GN=TMCO1 PE=3 SV=3	7	1	1	1	188	21.2	9.74	38
M3W6S5	PNP	Purine nucleoside phosphorylase OS=Felis catus OX=9685 GN=PNP PE=3 SV=1	3	1	1	1	289	32.1	6.86	38
M3VTY8	RCN3	Reticulocalbin 3 OS=Felis catus OX=9685 GN=RCN3 PE=3 SV=2	3	1	1	1	328	37.7	4.94	38
A0A337S9C0	SLC25A10	Solute carrier family 25 member 10 OS=Felis catus OX=9685 GN=SLC25A10 PE=3 SV=1	3	1	1	1	287	31.3	9.29	38
A0A2I2V153	SLC4A4	Anion exchange protein OS=Felis catus OX=9685 GN=SLC4A4 PE=3 SV=2	1	1	1	1	1118	125.8	7.03	38
A0A5F5XYC5	TTC21B	Tetratricopeptide repeat domain 21B OS=Felis catus OX=9685 GN=TTC21B PE=3 SV=1	1	2	2	2	1325	150.9	7.17	38
A0A5F5XLQ1	DPH6	Diphthine--ammonia ligase OS=Felis catus OX=9685 GN=DPH6 PE=3 SV=1	3	1	1	1	304	34.1	5.03	38
A0A5F5XTV1	NAP1L4	Nucleosome assembly protein 1 like 4 OS=Felis catus OX=9685 GN=NAP1L4 PE=3 SV=1	3	1	1	1	415	46.6	5.27	37
A0A2I2U642	KRT20	Keratin, type I cytoskeletal 20 OS=Felis catus OX=9685 GN=KRT20 PE=3 SV=2	4	2	2	1	421	48	5.38	37
M3VU17	PLOD1	Procollagen-lysine,2-oxoglutarate 5-dioxygenase 1 OS=Felis catus OX=9685 GN=PLOD1 PE=4 SV=1	1	1	1	1	727	83.4	6.84	37
M3WCX7	EEF1B2	Elongation factor 1-beta OS=Felis catus OX=9685 GN=EEF1B2 PE=3 SV=1	4	1	1	1	225	24.8	4.73	37
M3XC97	CHPT1	Cholinephosphotransferase 1 OS=Felis catus OX=9685 GN=CHPT1 PE=3 SV=3	3	1	1	1	406	45.1	7.08	37
M3VWN2	CSE1L	Exportin-2 OS=Felis catus OX=9685 GN=CSE1L PE=3 SV=4	2	2	2	2	973	110.5	5.77	37
A0A337S2Y5	PGAM1	Phosphoglycerate mutase OS=Felis catus OX=9685 GN=PGAM1 PE=3 SV=2	3	1	1	1	332	37.4	9.5	36
A0A5K1TUQ9	ITGB2	Integrin beta OS=Felis catus OX=9685 GN=ITGB2 PE=3 SV=1	1	1	1	1	867	95.3	7.61	36
A0A337S4P2	ELOB	Elongin B OS=Felis catus OX=9685 GN=ELOB PE=4 SV=1	14	3	3	3	202	22.1	7.42	36
A0A5F5XQ64	PRRC2B	Proline rich coiled-coil 2B OS=Felis catus OX=9685 GN=PRRC2B PE=4 SV=1	1	2	2	2	2202	237.8	7.58	36
A0A337SIW3	MACF1	Microtubule actin crosslinking factor 1 OS=Felis catus OX=9685 GN=MACF1 PE=4 SV=1	0	2	2	1	7584	858.9	5.3	35
M3WKU0	LTF	Lactotransferrin OS=Felis catus OX=9685 GN=LTF PE=3 SV=3	1	1	1	1	747	82	8.13	35
M3VVA1	CFAP61	Cilia and flagella associated protein 61 OS=Felis catus OX=9685 GN=CFAP61 PE=4 SV=2	1	1	1	1	1237	141.1	5.81	35
M3W8D9	PSMD2	26S proteasome non-ATPase regulatory subunit 2 OS=Felis catus OX=9685 GN=PSMD2 PE=3 SV=2	3	2	2	2	908	100.2	5.2	34
A0A2I2V0W7	CHP1	Calcineurin like EF-hand protein 1 OS=Felis catus OX=9685 GN=CHP1 PE=3 SV=2	4	1	1	1	341	37.6	6.81	34
A0A2I2UVY3	COL24A1	Collagen type XXIV alpha 1 chain OS=Felis catus OX=9685 GN=COL24A1 PE=4 SV=2	0	1	1	1	1708	174.5	8.24	34
A0A2I2UGY1	ATP1A1	Sodium/potassium-transporting ATPase subunit alpha OS=Felis catus OX=9685 GN=ATP1A1 PE=3 SV=3	4	3	3	3	1038	114.9	5.9	34
M3WCW8	DDX24	ATP-dependent RNA helicase OS=Felis catus OX=9685 GN=DDX24 PE=3 SV=3	1	1	1	1	856	95.5	9.44	34
M3WC84	IMPDH2	Inosine-5'-monophosphate dehydrogenase OS=Felis catus OX=9685 GN=IMPDH2 PE=3 SV=1	2	1	1	1	514	55.8	7.08	34
A0A2I2U2I6	CBX5	Chromobox 5 OS=Felis catus OX=9685 GN=CBX5 PE=4 SV=1	8	2	2	2	191	22.2	5.86	34
M3WB06	FN1	Fibronectin OS=Felis catus OX=9685 GN=FN1 PE=4 SV=1	1	2	2	2	2475	271.9	5.77	34
A0A2I2U3F3	PSMB6	Proteasome subunit beta OS=Felis catus OX=9685 GN=PSMB6 PE=3 SV=1	8	2	2	2	239	25.4	4.86	34
A0A5F5XDW9	LRRC7	Leucine rich repeat containing 7 OS=Felis catus OX=9685 GN=LRRC7 PE=3 SV=1	0	1	1	1	1575	177	6.92	33
M3X7F9	NCLN	Nicalin OS=Felis catus OX=9685 GN=NCLN PE=3 SV=3	2	1	1	1	563	63.2	6.37	33
M3XFQ6	SERF2	Small EDRK-rich factor 2 OS=Felis catus OX=9685 GN=SERF2 PE=3 SV=3	5	1	2	1	170	18.4	11.39	33
A0A5F5XS51	PRDX4	thioredoxin-dependent peroxiredoxin OS=Felis catus OX=9685 GN=PRDX4 PE=3 SV=1	4	1	1	1	306	34.8	6.1	33
A0A3G7HNW4	CCDC71LY	CCDC71LY OS=Felis catus OX=9685 GN=CCDC71LY PE=4 SV=1	3	1	1	1	244	25.7	11.66	33
M3XBI6	PCF11	PCF11 cleavage and polyadenylation factor subunit OS=Felis catus OX=9685 GN=PCF11 PE=4 SV=3	1	1	1	1	1686	187.9	8.66	33
A0A337S9I7	GPI	Glucose-6-phosphate isomerase OS=Felis catus OX=9685 GN=GPI PE=3 SV=1	1	1	1	1	659	73.1	7.91	33
A0A2I2UVZ7	DHRS7B	Dehydrogenase/reductase SDR family member 7B OS=Felis catus OX=9685 GN=DHRS7B PE=3 SV=2	3	1	1	1	359	39.1	9.5	32
C6KED5	TRIM5	Tripartite motif containing 5 OS=Felis catus OX=9685 GN=TRIM5 PE=2 SV=1	3	1	1	1	298	34.6	6.47	32
M3WHG0	EIF2AK3	PRKR-like endoplasmic reticulum kinase OS=Felis catus OX=9685 GN=EIF2AK3 PE=3 SV=3	1	1	1	1	1114	124.8	5.63	32
A0A5F5XWT2	SARAF	Store-operated calcium entry-associated regulatory factor OS=Felis catus OX=9685 GN=SARAF PE=3 SV=1	4	1	1	1	350	38.1	7.64	32
M3WGC7	LRRC43	Leucine rich repeat containing 43 OS=Felis catus OX=9685 GN=LRRC43 PE=4 SV=4	1	1	1	1	660	72	5.54	32
A0A5F5Y1Q9	RPL10	Uncharacterized protein OS=Felis catus OX=9685 GN=RPL10 PE=3 SV=1	3	1	1	1	243	27.8	10.14	31
M3X3E6	NEPN	Nephrocan OS=Felis catus OX=9685 GN=NEPN PE=4 SV=2	1	1	1	1	512	57.6	8.76	31
A0A2I2U6X7	DOCK10	Dedicator of cytokinesis 10 OS=Felis catus OX=9685 GN=DOCK10 PE=3 SV=3	0	1	1	1	2220	254	7.06	31
A0A337SBG2	PSMC3	Proteasome 26S subunit, ATPase 3 OS=Felis catus OX=9685 GN=PSMC3 PE=3 SV=1	2	1	1	1	439	49.2	5.19	31
M3X067	TMEM59	Transmembrane protein 59 OS=Felis catus OX=9685 GN=TMEM59 PE=3 SV=4	3	1	1	1	335	37.3	4.98	31
A0A5F5XD65	PNO1	RNA-binding protein PNO1 OS=Felis catus OX=9685 GN=PNO1 PE=3 SV=1	3	1	1	1	260	29	9.57	31
M3W6R3	HUWE1	HECT-type E3 ubiquitin transferase OS=Felis catus OX=9685 GN=HUWE1 PE=3 SV=3	1	3	3	3	4374	481.5	5.22	31
M3WAR4	PCNA	Proliferating cell nuclear antigen OS=Felis catus OX=9685 GN=PCNA PE=3 SV=2	3	1	1	1	261	28.8	4.69	31
M3X026	UQCRQ	Cytochrome b-c1 complex subunit 8 OS=Felis catus OX=9685 GN=UQCRQ PE=3 SV=1	16	1	1	1	82	9.7	10.15	30
A0A2I2U8U9	FBF1	Fas binding factor 1 OS=Felis catus OX=9685 GN=FBF1 PE=4 SV=2	1	1	1	1	1134	125.2	6.68	30
M3VUU2	PRDX2	Peroxiredoxin-2 OS=Felis catus OX=9685 GN=PRDX2 PE=3 SV=1	13	2	2	2	198	21.9	5.3	30
A0A5F5XJ63	DSC1	Desmocollin 1 OS=Felis catus OX=9685 GN=DSC1 PE=4 SV=1	1	1	1	1	898	100.5	5.55	29
G0XVE6	CPXV_GER1990_2_150	A-type inclusion protein OS=Cowpox virus OX=10243 GN=CPXV_GER1990_2_150 PE=4 SV=1	1	1	1	1	1295	151.7	5.21	29
A0A2I2U5W4	SON	SON DNA and RNA binding protein OS=Felis catus OX=9685 GN=SON PE=4 SV=2	0	1	1	1	2591	279.5	5.52	29
A0A2I2V3Y8	VPS54	Vacuolar protein sorting-associated protein 54 OS=Felis catus OX=9685 GN=VPS54 PE=3 SV=3	1	1	1	1	977	110.9	6.54	29
M3X681	APMAP	Adipocyte plasma membrane-associated protein OS=Felis catus OX=9685 GN=APMAP PE=3 SV=1	3	1	1	1	415	46.3	6.32	29
A0A2I2UI79	MRPL33	Large ribosomal subunit protein bL33m OS=Felis catus OX=9685 GN=MRPL33 PE=3 SV=2	17	1	1	1	65	7.5	10.65	29
M3VYE9	ATP5MK	ATP synthase membrane subunit K, mitochondrial OS=Felis catus OX=9685 GN=ATP5MK PE=4 SV=1	26	1	1	1	58	6.4	9.83	29
M3WGQ6	QSOX2	Sulfhydryl oxidase OS=Felis catus OX=9685 GN=QSOX2 PE=3 SV=3	3	2	2	2	701	77.2	8.35	29
G0XVG6	CPXV_GER1990_2_170	CPXV181 protein OS=Cowpox virus OX=10243 GN=CPXV_GER1990_2_170 PE=4 SV=1	10	1	1	1	81	9.2	4.59	28
M3WLL8	SERPINC1	Antithrombin-III OS=Felis catus OX=9685 GN=SERPINC1 PE=3 SV=1	2	1	1	1	464	52.4	5.86	27
M3VVD3	DNAH6	Dynein axonemal heavy chain 6 OS=Felis catus OX=9685 GN=DNAH6 PE=3 SV=4	0	1	1	1	4155	476.3	5.95	27
M3WGH9	P3H1	procollagen-proline 3-dioxygenase OS=Felis catus OX=9685 GN=P3H1 PE=3 SV=2	2	1	1	1	776	87	5.86	27
A0A2I2UP77	FST	Follistatin OS=Felis catus OX=9685 GN=FST PE=4 SV=2	2	1	1	1	423	46.1	6.4	27
A8WA76	PHB1	Prohibitin OS=Felis catus OX=9685 GN=PHB1 PE=2 SV=1	4	1	1	1	272	29.8	5.76	27
M3WH57	ARHGEF10	Rho guanine nucleotide exchange factor 10 OS=Felis catus OX=9685 GN=ARHGEF10 PE=4 SV=4	1	1	1	1	1359	149.3	5.6	27
Q66914	ORF1	Genome polyprotein OS=Feline calicivirus (strain Cat/United States/Urbana/1960) OX=292349 GN=ORF1 PE=1 SV=1	1	2	2	2	1763	194.8	8.1	26
M3WCA7	TMEM214	Transmembrane protein 214 OS=Felis catus OX=9685 GN=TMEM214 PE=3 SV=3	3	2	2	2	687	76.8	9.35	26
M3WPJ4	OGFOD3	2-oxoglutarate and iron dependent oxygenase domain containing 3 OS=Felis catus OX=9685 GN=OGFOD3 PE=4 SV=3	3	1	1	1	315	35.1	8.25	26
A0A337S3P3	FAM98B	Family with sequence similarity 98 member B OS=Felis catus OX=9685 GN=FAM98B PE=3 SV=1	6	2	2	2	433	45.7	8.48	26
A0A2I2U221	CCT8	T-complex protein 1 subunit theta OS=Felis catus OX=9685 GN=CCT8 PE=3 SV=1	2	1	1	1	553	60.3	5.74	26
M3WVF3	TM9SF3	Transmembrane 9 superfamily member OS=Felis catus OX=9685 GN=TM9SF3 PE=3 SV=3	3	2	2	2	588	67.6	7.24	26
A0A337S5Y0	AGTPBP1	Cytosolic carboxypeptidase 1 OS=Felis catus OX=9685 GN=AGTPBP1 PE=3 SV=2	1	1	1	1	1227	137.9	6.27	26
M3VVE9	DDOST	Dolichyl-diphosphooligosaccharide--protein glycosyltransferase 48 kDa subunit OS=Felis catus OX=9685 GN=DDOST PE=3 SV=2	2	1	1	1	456	50.7	6.42	25
A0A337STA4	LOC101093986	40S ribosomal protein S27 OS=Felis catus OX=9685 GN=LOC101093986 PE=3 SV=1	17	3	4	2	118	13.4	9.13	25
A0A2I2V2C9	POLR2A	DNA-directed RNA polymerase subunit OS=Felis catus OX=9685 GN=POLR2A PE=3 SV=3	0	1	1	1	2274	252.8	6.83	25
A0A5F5Y7J8	ANXA5	Annexin OS=Felis catus OX=9685 GN=ANXA5 PE=3 SV=1	5	2	2	2	329	35.5	8.57	25
A0A337SB42	NAMPT	Nicotinamide phosphoribosyltransferase OS=Felis catus OX=9685 GN=NAMPT PE=3 SV=1	2	1	1	1	507	57.4	8.16	25
M3W681	MMP14	Matrix metalloproteinase-14 OS=Felis catus OX=9685 GN=MMP14 PE=3 SV=1	1	1	1	1	582	65.7	7.83	25
A0A2I2UUT8	PSMC1	AAA+ ATPase domain-containing protein OS=Felis catus OX=9685 GN=PSMC1 PE=3 SV=2	5	2	2	2	440	49.2	6.21	25
A0A5F5Y0I6	SHMT2	Serine hydroxymethyltransferase OS=Felis catus OX=9685 GN=SHMT2 PE=3 SV=1	2	1	1	1	542	59.9	7.55	24
A0A337RXS4	TPR	Nucleoprotein TPR OS=Felis catus OX=9685 GN=TPR PE=3 SV=1	0	1	1	1	2498	280.3	5.07	24
M3XCT4	BHMT	Betaine--homocysteine S-methyltransferase 1 OS=Felis catus OX=9685 GN=BHMT PE=4 SV=1	2	1	1	1	407	45	7.69	24
A0A5F5XJF0	SEC61A1	SEC61 translocon subunit alpha 1 OS=Felis catus OX=9685 GN=SEC61A1 PE=3 SV=1	2	1	1	1	520	57.2	8.13	24
M3WH31	CLPP	ATP-dependent Clp protease proteolytic subunit OS=Felis catus OX=9685 GN=CLPP PE=3 SV=2	3	1	1	1	272	29.3	8.18	24
A0A337STR8	PPP2R2A	Serine/threonine-protein phosphatase 2A 55 kDa regulatory subunit B OS=Felis catus OX=9685 GN=PPP2R2A PE=3 SV=1	2	1	1	1	457	53	6.43	24
M3WRI5	PRDM6	PR/SET domain 6 OS=Felis catus OX=9685 GN=PRDM6 PE=4 SV=3	1	1	1	1	596	64.4	7.69	24
A0A337S6H8	ARHGAP21	Rho GTPase activating protein 21 OS=Felis catus OX=9685 GN=ARHGAP21 PE=4 SV=2	1	1	1	1	1950	215.4	7.93	24
M3WX65	TAS2R42	Taste receptor type 2 OS=Felis catus OX=9685 GN=TAS2R42 PE=3 SV=3	5	1	1	1	339	38.9	9.72	24
A0A2I2U162	ZNF12	Zinc finger protein 12 OS=Felis catus OX=9685 GN=ZNF12 PE=4 SV=2	1	1	1	1	695	80.7	8.31	24
M3WDN4	TELO2	Telomere length regulation protein TEL2 homolog OS=Felis catus OX=9685 GN=TELO2 PE=3 SV=3	1	1	1	1	824	90.4	5.74	23
M3X7W8	HNRNPA1	RRM domain-containing protein OS=Felis catus OX=9685 GN=HNRNPA1 PE=4 SV=3	4	2	2	1	373	38.8	9.13	23
A0A337SJ21	TAF1	Transcription initiation factor TFIID subunit OS=Felis catus OX=9685 GN=TAF1 PE=3 SV=2	0	1	1	1	1906	216.3	5.03	23
A0A337SFM5	COL5A1	Collagen type V alpha 1 chain OS=Felis catus OX=9685 GN=COL5A1 PE=4 SV=1	0	1	1	1	1837	183.2	5.07	23
M3VVV4	SLC25A21	Mitochondrial 2-oxodicarboxylate carrier OS=Felis catus OX=9685 GN=SLC25A21 PE=3 SV=4	4	1	1	1	319	35.1	9.44	23
M3WKX9	PSMB7	Proteasome subunit beta OS=Felis catus OX=9685 GN=PSMB7 PE=3 SV=1	3	1	1	1	277	29.9	7.3	23
M3X6R0	MIA2	SH3 domain-containing protein OS=Felis catus OX=9685 GN=MIA2 PE=4 SV=4	1	1	1	1	1401	158.5	4.73	23
M3W7H0	AHCY	Adenosylhomocysteinase OS=Felis catus OX=9685 GN=AHCY PE=3 SV=3	3	1	1	1	437	48.1	6.18	23
A0A2I2UID6	ARVCF	ARVCF delta catenin family member OS=Felis catus OX=9685 GN=ARVCF PE=3 SV=2	1	1	1	1	965	104.6	6.98	23
M3W996	KLK11	Kallikrein related peptidase 11 OS=Felis catus OX=9685 GN=KLK11 PE=4 SV=2	3	1	1	1	250	27.7	8.31	23
M3W5C6	ARL6IP4	ADP-ribosylation factor-like protein 6-interacting protein 4 OS=Felis catus OX=9685 GN=ARL6IP4 PE=3 SV=2	17	3	3	3	232	26	10.9	23
A0A5F5XGM8	CCDC138	Coiled-coil domain containing 138 OS=Felis catus OX=9685 GN=CCDC138 PE=4 SV=1	1	1	1	1	681	77.6	8.31	23
M3VUU7	CALR	Calreticulin OS=Felis catus OX=9685 GN=CALR PE=3 SV=2	6	3	3	3	417	48.2	4.46	23
M3WBL9	FHL2	Four and a half LIM domains 2 OS=Felis catus OX=9685 GN=FHL2 PE=4 SV=1	4	1	1	1	280	32.3	7.31	22
A0A337SAG1	VSIG10L2	V-set and immunoglobulin domain containing 10 like 2 OS=Felis catus OX=9685 GN=VSIG10L2 PE=4 SV=1	1	1	1	1	767	81.6	7.42	22
M3X4F1	PHB2	Prohibitin OS=Felis catus OX=9685 GN=PHB2 PE=3 SV=3	4	1	1	1	299	33.3	9.85	22
M3X7Z4	STT3B	dolichyl-diphosphooligosaccharide--protein glycotransferase OS=Felis catus OX=9685 GN=STT3B PE=3 SV=3	1	1	1	1	826	93.6	8.91	22
A0A2I2UMK2	LOC101097198	Prealbumin-like fold domain-containing protein OS=Felis catus OX=9685 GN=LOC101097198 PE=4 SV=2	1	1	1	1	1280	140.5	6.35	21
A0A337S3F7	GGA3	Golgi associated, gamma adaptin ear containing, ARF binding protein 3 OS=Felis catus OX=9685 GN=GGA3 PE=3 SV=2	1	1	1	1	724	78	5.4	21
A0A2I2UBL0	SKP1	S-phase kinase-associated protein 1 OS=Felis catus OX=9685 GN=SKP1 PE=3 SV=1	7	1	1	1	163	18.6	4.54	21
A0A5F5XKA8	SSR4	Translocon-associated protein subunit delta OS=Felis catus OX=9685 GN=SSR4 PE=3 SV=1	3	1	1	1	344	37.2	8.48	21
A0A5F5XY09	CWF19L2	CWF19 like cell cycle control factor 2 OS=Felis catus OX=9685 GN=CWF19L2 PE=3 SV=1	2	2	2	2	982	112.4	8.46	20
M3VVP1	PDIA5	Protein disulfide isomerase family A member 5 OS=Felis catus OX=9685 GN=PDIA5 PE=3 SV=1	4	2	2	2	521	59.9	7.9	20
M3WMS4	ABCA4	ATP binding cassette subfamily A member 4 OS=Felis catus OX=9685 GN=ABCA4 PE=4 SV=2	1	1	1	1	2267	255.7	6.29	20
A0A2I2U3W1	MED19	Mediator of RNA polymerase II transcription subunit 19 OS=Felis catus OX=9685 GN=MED19 PE=3 SV=1	4	1	1	1	261	28.3	9.83	20
M3WDH9	MYH4	Myosin heavy chain 4 OS=Felis catus OX=9685 GN=MYH4 PE=3 SV=2	1	1	1	1	1939	222.8	5.74	20
M3WEQ2	VASN	Vasorin OS=Felis catus OX=9685 GN=VASN PE=4 SV=3	1	1	1	1	692	73.9	8.32	20
A0A2I2U8G4	PCDHB6	Protocadherin beta 6 OS=Felis catus OX=9685 GN=PCDHB6 PE=4 SV=3	1	1	1	1	815	89.1	4.88	19
M3WH63	WLS	Wnt ligand secretion mediator OS=Felis catus OX=9685 GN=WLS PE=3 SV=3	1	1	1	1	567	65	7.64	19
A0A2I2UW96	PC	pyruvate carboxylase OS=Felis catus OX=9685 GN=PC PE=4 SV=1	1	1	1	1	1236	135.7	6.83	19
A0A2I2UVJ7	PDLIM7	PDZ and LIM domain protein 7 OS=Felis catus OX=9685 GN=PDLIM7 PE=4 SV=2	2	1	1	1	458	49.8	8.41	19
M3W006	PSMA7	Proteasome subunit alpha type OS=Felis catus OX=9685 GN=PSMA7 PE=3 SV=3	11	3	3	3	298	32.4	8.09	19
A0A2I2U8H4	CDK9	Cyclin dependent kinase 9 OS=Felis catus OX=9685 GN=CDK9 PE=3 SV=2	4	2	2	2	492	53.5	9.54	18
A0A2I2USM0	C1QTNF2	C1q and TNF related 2 OS=Felis catus OX=9685 GN=C1QTNF2 PE=4 SV=3	3	1	1	1	285	29.8	8.87	18
M3WB86	ATP1B1	Sodium/potassium-transporting ATPase subunit beta OS=Felis catus OX=9685 GN=ATP1B1 PE=3 SV=2	4	1	1	1	303	35	8.53	18
A0A5F5XGF4	ERGIC1	Endoplasmic reticulum-Golgi intermediate compartment protein OS=Felis catus OX=9685 GN=ERGIC1 PE=3 SV=1	2	1	1	1	370	41.1	7.52	18
M3X4B1	GLO1	Lactoylglutathione lyase OS=Felis catus OX=9685 GN=GLO1 PE=3 SV=1	4	1	1	1	184	20.7	5.64	18
A0A5F5XSQ1	NES	Nestin OS=Felis catus OX=9685 GN=NES PE=3 SV=1	1	2	2	2	1733	189.7	4.45	18
A0A2I2UDJ1	PLCH1	Phosphoinositide phospholipase C OS=Felis catus OX=9685 GN=PLCH1 PE=4 SV=2	0	1	1	1	1704	190.3	7.34	17
A0A337SKR9	TBL2	Transducin beta like 2 OS=Felis catus OX=9685 GN=TBL2 PE=4 SV=2	2	1	1	1	442	49.4	8.82	17
A0A2I2UK82	TMEM131	Transmembrane protein 131 OS=Felis catus OX=9685 GN=TMEM131 PE=3 SV=1	1	1	1	1	1876	204.4	8.62	17
M3WPA3	BDH1	D-beta-hydroxybutyrate dehydrogenase, mitochondrial OS=Felis catus OX=9685 GN=BDH1 PE=3 SV=3	3	1	1	1	382	42.8	9	17
A0A2I2USN6	FLOT2	Flotillin OS=Felis catus OX=9685 GN=FLOT2 PE=3 SV=2	2	1	1	1	553	60.9	9.6	17
A0A2I2UVC1	ITM2B	Integral membrane protein 2 OS=Felis catus OX=9685 GN=ITM2B PE=3 SV=2	9	1	1	1	210	24.2	5.3	17
M3W3V8	INPPL1	Phosphatidylinositol 3,4,5-trisphosphate 5-phosphatase 2 OS=Felis catus OX=9685 GN=INPPL1 PE=3 SV=3	1	1	1	1	1264	139	6.57	16
A0A337SA47	TMEM33	Transmembrane protein 33 OS=Felis catus OX=9685 GN=TMEM33 PE=3 SV=1	3	1	1	1	247	27.9	9.66	16
A0A5F5XH62	ZBTB40	Zinc finger and BTB domain containing 40 OS=Felis catus OX=9685 GN=ZBTB40 PE=4 SV=1	1	1	1	1	1242	137.3	6.49	15
A0A2I2U476	SULF1	Sulfatase 1 OS=Felis catus OX=9685 GN=SULF1 PE=3 SV=2	1	1	1	1	1116	128.1	8.54	15
M3WEX2	ZNF609	Zinc finger protein 609 OS=Felis catus OX=9685 GN=ZNF609 PE=4 SV=3	1	1	1	1	1411	151	8.03	15
M3X644	PCGF6	Polycomb group ring finger 6 OS=Felis catus OX=9685 GN=PCGF6 PE=4 SV=3	3	1	1	1	349	38.9	5.01	15
M3WSZ4	ATP5PO	ATP synthase subunit O, mitochondrial OS=Felis catus OX=9685 GN=ATP5PO PE=3 SV=1	5	1	1	1	213	23.5	9.96	14
M3VUL5	AGPAT4	1-acyl-sn-glycerol-3-phosphate acyltransferase delta OS=Felis catus OX=9685 GN=AGPAT4 PE=3 SV=2	4	2	2	2	378	44.1	8.72	14
A0A337SP25	DSG1	Desmoglein 1 OS=Felis catus OX=9685 GN=DSG1 PE=4 SV=2	1	1	1	1	1074	115	4.92	14
A0A5F5XWT0	KCNMA1	Calcium-activated potassium channel subunit alpha-1 OS=Felis catus OX=9685 GN=KCNMA1 PE=3 SV=4	5	3	3	3	1234	137.5	6.69	14
A0A337S059	POU3F1	POU domain protein OS=Felis catus OX=9685 GN=POU3F1 PE=3 SV=1	2	1	2	1	452	45.5	7.74	0
M3XEB4	ERCC6	ERCC excision repair 6, chromatin remodeling factor OS=Felis catus OX=9685 GN=ERCC6 PE=3 SV=3	0	1	1	1	1484	166.9	8.43	0
M3X4M5	CWC25	CWC25 spliceosome associated protein homolog OS=Felis catus OX=9685 GN=CWC25 PE=3 SV=2	2	1	1	1	425	49.5	10.2	0
A0A337SV75	PPM1A	protein-serine/threonine phosphatase OS=Felis catus OX=9685 GN=PPM1A PE=3 SV=1	2	1	1	1	486	54.7	7.8	0
M3X2I3	RPL26L1	Ribosomal protein L26 like 1 OS=Felis catus OX=9685 GN=RPL26L1 PE=3 SV=2	4	1	1	1	208	24.1	10.49	0
M3WSH1	DNAJC3	DnaJ homolog subfamily C member 3 OS=Felis catus OX=9685 GN=DNAJC3 PE=4 SV=3	2	1	1	1	504	57.7	5.85	0
A0A337RX48	RPTOR	Regulatory associated protein of MTOR complex 1 OS=Felis catus OX=9685 GN=RPTOR PE=3 SV=2	1	1	1	1	1335	149.1	6.86	0
M3W3D6	MYCBP2	RCR-type E3 ubiquitin transferase OS=Felis catus OX=9685 GN=MYCBP2 PE=3 SV=4	0	1	1	1	4675	513.1	7.03	0
M3VVV1	MYOM1	Myomesin 1 OS=Felis catus OX=9685 GN=MYOM1 PE=4 SV=4	1	1	1	1	1658	184.3	6.71	0
A0A337SSA7	CAMSAP3	Calmodulin regulated spectrin associated protein family member 3 OS=Felis catus OX=9685 GN=CAMSAP3 PE=3 SV=2	1	1	1	1	1218	131.3	8.54	0
M3W6U5	GSDMC	Gasdermin C OS=Felis catus OX=9685 GN=GSDMC PE=3 SV=4	1	1	1	1	503	57.3	5.38	0
A0A337SVB0	PIEZO2	Piezo type mechanosensitive ion channel component 2 OS=Felis catus OX=9685 GN=PIEZO2 PE=3 SV=2	0	1	1	1	2765	319.1	6.38	0
A0A2I2V3R4	TC2N	Tandem C2 domains, nuclear OS=Felis catus OX=9685 GN=TC2N PE=4 SV=1	2	1	1	1	490	55.1	9.01	0
A0A337SXJ5	CTBS	Chitobiase OS=Felis catus OX=9685 GN=CTBS PE=3 SV=2	3	1	1	1	379	43	7.55	0
A0A337ST39	LOC105260999	Olfactory receptor OS=Felis catus OX=9685 GN=LOC105260999 PE=3 SV=1	5	1	1	1	310	34.9	8.31	0
A0A5F5XLT1	FGG	Fibrinogen gamma chain OS=Felis catus OX=9685 GN=FGG PE=4 SV=1	3	1	1	1	479	53.9	7.12	0
M3W7D4	DDX10	ATP-dependent RNA helicase OS=Felis catus OX=9685 GN=DDX10 PE=3 SV=4	1	1	1	1	888	102.2	8.57	0
A0A5F5XZ37	SLC30A7	Zinc transporter OS=Felis catus OX=9685 GN=SLC30A7 PE=3 SV=1	2	1	1	1	452	49.3	8.75	0
A0A337SJ90	TNFRSF12A	TNF receptor superfamily member 12A OS=Felis catus OX=9685 GN=TNFRSF12A PE=4 SV=1	15	2	2	2	129	13.4	8.13	0
M3WUH3	STK38L	non-specific serine/threonine protein kinase OS=Felis catus OX=9685 GN=STK38L PE=3 SV=2	2	1	1	1	463	53.7	6.96	0
A0A337SBJ9	AP3D1	Adaptor related protein complex 3 subunit delta 1 OS=Felis catus OX=9685 GN=AP3D1 PE=3 SV=2	2	2	2	2	1259	141.5	7.55	0
M3WK64	CDIPT	CDP-diacylglycerol--inositol 3-phosphatidyltransferase OS=Felis catus OX=9685 GN=CDIPT PE=3 SV=1	5	1	1	1	213	23.5	8.48	0
M3X081	VTA1	Vesicle trafficking 1 OS=Felis catus OX=9685 GN=VTA1 PE=3 SV=2	4	1	1	1	306	33.7	6.35	0
A0A5F5Y3A9	BZW1	Basic leucine zipper and W2 domains 1 OS=Felis catus OX=9685 GN=BZW1 PE=3 SV=1	2	1	1	1	451	51.2	6.95	0
M3W7W7	HSPH1	Heat shock protein 105 kDa OS=Felis catus OX=9685 GN=HSPH1 PE=3 SV=3	2	1	1	1	859	96.8	5.41	0
M3WXV4	RAN	GTP-binding nuclear protein Ran OS=Felis catus OX=9685 GN=RAN PE=3 SV=4	10	2	2	2	216	24.4	7.49	0
